# Supplementary material for: Cripto is essential to capture mouse epiblast stem cell and human embryonic stem cell pluripotency
Source: Nat Commun. 2016 Sep 2;7:12589. doi: 10.1038/ncomms12589 (PMC5025790; doi:10.1038/ncomms12589)
Supplement: Supplementary Data 1 — List of genes differentially expressed in FBS/LIF vs F/A -induced WT cells. [file ncomms12589-s2.xlsx]

## Sheet: WT cells
Gene Symbol	WT ESCs		Fold-change	prob_mean
	bFgf/Activin A	Lif/FBS
Aplnr	2404.12	0.75	3205.5	0.999952
Klhl4	935.25	0.5	1870.5	0.999611
Cyp26a1	5030	3	1676.67	0.999996
Lhx1	1964.25	1.25	1571.4	0.999919
Dkk1	1072.25	0.75	1429.67	0.999706
Rasef	1571	1.25	1256.8	0.999869
Igf2	21470	18.25	1176.44	1
Frzb	828.25	0.75	1104.33	0.999494
Fgf8	1277	1.25	1021.6	0.999796
Fgf5	2266.12	2.25	1007.17	0.999943
Shh	2998.75	3	999.583	0.999971
T	9615	10.25	938.049	1
Samd3	465.5	0.5	931	0.998373
Sprr2a3	386	0.5	772	0.997676
Tacstd2	537	0.75	716	0.998773
Igf2os	855.75	1.25	684.6	0.999527
Actc1	327.5	0.5	655	0.996826
Cer1	486.75	0.75	649	0.998514
Trabd2b	286.5	0.5	573	0.99592
Itgb8	426.5	0.75	568.667	0.998069
Acta1	1246	2.25	553.778	0.999784
Gbp2	2991.5	5.5	543.909	0.999971
Bmp2	1917	3.75	511.2	0.999913
Foxb1	359.25	0.75	479	0.997321
Fat3	319.5	0.75	426	0.996648
Myl3	195.75	0.5	391.5	0.991891
Vstm2b	194.5	0.5	389	0.991812
Fndc3c1	2078.12	5.5	377.841	0.999928
Foxa2	1390.25	3.75	370.733	0.99983
Slc39a8	2788.25	7.75	359.774	0.999966
Cd36	177	0.5	354	0.990308
Lgr5	263.5	0.75	351.333	0.995213
Bmp5	257.5	0.75	343.333	0.995018
Six2	168.75	0.5	337.5	0.989498
Dgkk	2818	8.5	331.529	0.999966
Klhl6	161.75	0.5	323.5	0.988685
Piezo2	1687.5	5.5	306.818	0.999885
Capn6	4508.75	15.25	295.656	0.999991
Tmprss2	1093	3.75	291.467	0.999713
Scel	218.25	0.75	291	0.99326
Krt8	22698.8	80.125	283.292	1
Nog	1037.75	3.75	276.733	0.999688
Pcdh18	612.5	2.25	272.222	0.999059
Igfbp5	7975.5	29.5	270.356	1
Lypd6b	202	0.75	269.333	0.992309
Hand1	200.25	0.75	267	0.992175
Amot	18544.8	71.5	259.367	1
Iigp1	128.75	0.5	257.5	0.983263
Zbtb16	314.5	1.25	251.6	0.996544
Prdm6	177	0.75	236	0.990308
Gbp11	114	0.5	228	0.979316
Kcnj5	114	0.5	228	0.979316
Cysltr1	111.75	0.5	223.5	0.978676
Sema6a	3121.88	14	222.991	0.999974
Pcdh7	3383	15.25	221.836	0.999977
Tbx20	779.375	3.75	207.833	0.999417
Cxxc4	155.25	0.75	207	0.987798
Pkdcc	5733.75	28.25	202.965	0.999999
Ntng1	101.25	0.5	202.5	0.974586
Slc44a5	99.25	0.5	198.5	0.973723
Tal2	243.25	1.25	194.6	0.994479
Usp18	1067.5	5.5	194.091	0.999701
Pappa	582.25	3	194.083	0.998946
Gata3	241.75	1.25	193.4	0.994402
Psmb8	713.25	3.75	190.2	0.999307
Xkr4	94.75	0.5	189.5	0.971806
H2-T24	93.75	0.5	187.5	0.971305
Tgfb2	2736.75	15.25	179.459	0.999964
Clic5	394.25	2.25	175.222	0.99775
Vtn	85	0.5	170	0.966103
Synpo2l	508	3	169.333	0.998622
Hand2	83	0.5	166	0.964743
Prtg	10884.2	69.5	156.608	1
Tbx1	116.5	0.75	155.333	0.979943
Tox3	579.75	3.75	154.6	0.998934
Rgs4	76.25	0.5	152.5	0.959325
Car4	3920.75	25.75	152.262	0.999984
Leprel1	566.5	3.75	151.067	0.998876
Ntf3	75	0.5	150	0.958455
Bcl2	551	3.75	146.933	0.998809
Ifih1	326	2.25	144.889	0.996745
Irx5	431	3	143.667	0.998096
Pitx2	880.75	6.25	140.92	0.999549
Pax3	70	0.5	140	0.953581
Psca	104.25	0.75	139	0.975819
Isg15	846.5	6.25	135.44	0.999509
Arsi	405.5	3	135.167	0.99785
Greb1l	4929.25	36.5	135.048	0.999996
Ube2ql1	101.25	0.75	135	0.974586
Sema6d	401.875	3	133.958	0.997807
Foxa1	825	6.25	132	0.999482
Sp5	1023	7.75	132	0.999673
Maml3	1923	14.75	130.373	0.999913
Thsd7a	937.625	7.25	129.328	0.999607
Clstn2	96	0.75	128	0.972313
Ror1	382.75	3	127.583	0.997609
Gbp7	686.5	5.5	124.818	0.999251
Oasl2	891.5	7.25	122.966	0.999561
Krt18	16812	137.5	122.269	1
Chst15	3103.25	25.75	120.515	0.999973
Foxd4	150.25	1.25	120.2	0.987073
Trim67	1188	10.25	115.902	0.999756
Kdr	433.25	3.75	115.533	0.998104
Aff2	344.25	3	114.75	0.997059
Gbp3	542.25	4.75	114.158	0.998776
Irx3	1079.5	9.75	110.718	0.999706
St8sia2	83	0.75	110.667	0.964743
Egflam	799.5	7.25	110.276	0.99945
Gbp9	795	7.25	109.655	0.99944
Rfx6	81.75	0.75	109	0.964045
Efna5	245	2.25	108.889	0.994479
Mx2	245	2.25	108.889	0.994479
Macc1	80.125	0.75	106.833	0.96259
Wnt10b	131.25	1.25	105	0.983685
Slc5a5	654	6.25	104.64	0.999168
Foxl2	76.25	0.75	101.667	0.959325
Cdh6	75	0.75	100	0.958455
Il15ra	223.5	2.25	99.3333	0.993469
Hoxb1	73.75	0.75	98.3333	0.957549
Lancl3	73.75	0.75	98.3333	0.957549
Arhgap6	122	1.25	97.6	0.981319
Tagln	9469.5	97.5	97.1231	1
Fam163a	72.5	0.75	96.6667	0.955633
Fgf16	72.5	0.75	96.6667	0.955633
Fam107a	216.25	2.25	96.1111	0.993092
Cfc1	215	2.25	95.5556	0.992986
Myocd	119	1.25	95.2	0.98053
Pcdh8	213	2.25	94.6667	0.992868
Pkd1l1	2177.5	24	90.7292	0.999936
Bnc1	68	0.75	90.6667	0.951412
Samd5	68	0.75	90.6667	0.951412
Wnt8a	68	0.75	90.6667	0.951412
Sox17	701.125	7.75	90.4677	0.999277
Chsy3	200.25	2.25	89	0.992105
Zim1	420.125	4.75	88.4474	0.997979
Apln	406.5	4.75	85.5789	0.997842
Cdx2	106	1.25	84.8	0.976223
Adamts15	604.5	7.25	83.3793	0.999016
Adamts6	312.5	3.75	83.3333	0.996446
Gpm6a	187.25	2.25	83.2222	0.991112
Ppp4r4	1110.88	14	79.3482	0.999715
Zfp608	2225	28.25	78.7611	0.999938
Galnt14	177	2.25	78.6667	0.99011
Flt1	3747	49	76.4694	0.999983
Ntm	92	1.25	73.6	0.969707
Pdlim3	219.5	3	73.1667	0.993199
Sox9	812.375	11.25	72.2111	0.999463
Evx1	156.75	2.25	69.6667	0.987798
Airn	155.25	2.25	69	0.987653
Chst7	321.25	4.75	67.6316	0.996608
Peg3	59886	897	66.7625	1
Lhx1os	83	1.25	66.4	0.964045
Calcrl	307.25	4.75	64.6842	0.996319
Eya2	646	10.25	63.0244	0.999126
Sema3d	141.75	2.25	63	0.985469
Gbp4	533.75	8.5	62.7941	0.99872
Mnx1	141	2.25	62.6667	0.98528
Acta2	2944.25	47	62.6436	0.99997
Tph1	78.25	1.25	62.6	0.960988
Fras1	1631.12	26.5	61.5519	0.999876
Dach1	184.5	3	61.5	0.990769
Smoc2	684.25	11.25	60.8222	0.999235
Cmpk2	226.5	3.75	60.4	0.993522
Crb2	585.5	9.75	60.0513	0.99893
Pdzrn3	831.125	14	59.3661	0.999481
Gpr63	133.5	2.25	59.3333	0.983901
Mfap3l	488.25	8.5	57.4412	0.998467
Fbn2	2812.12	49	57.3903	0.999965
Ccnd2	8725	153	57.0261	1
Cxcl11	71.25	1.25	57	0.954626
Igfbp3	4589.75	81.25	56.4892	0.999991
Cdh10	211.25	3.75	56.3333	0.992688
Kitl	1107	19.75	56.0506	0.999712
Slc4a4	568.75	10.25	55.4878	0.998858
AI838599	68.5	1.25	54.8	0.951412
Fer1l6	68.5	1.25	54.8	0.951412
Sp8	454.5	8.5	53.4706	0.998243
Vrtn	747.5	14	53.3929	0.999356
Podxl	24491.5	476.375	51.4122	1
Heph	319.5	6.25	51.12	0.996544
Wnt3	319.5	6.25	51.12	0.996544
Lmx1a	391.75	7.75	50.5484	0.997665
Pard3b	391.75	7.75	50.5484	0.997665
Cnn1	429.25	8.5	50.5	0.998032
St8sia4	147.75	3	49.25	0.986302
Msx1	184.5	3.75	49.2	0.990682
Irgm1	1659.5	33.75	49.1704	0.999879
Zfhx4	897	18.25	49.1507	0.999555
Prnd	548.5	11.25	48.7556	0.998776
Rspo3	710	14.75	48.1356	0.99928
Fzd2	2053.25	42.75	48.0292	0.999922
Sema3c	539.5	11.25	47.9556	0.998736
Cdk14	815	17	47.9412	0.99946
Alox15	490.25	10.25	47.8293	0.998476
Prox1	405.5	8.5	47.7059	0.997798
Prickle1	1791.75	37.75	47.4636	0.999896
Zfp703	1725.75	36.5	47.2808	0.999886
Samd4	1192.25	25.75	46.301	0.999751
Sel1l3	647.5	14	46.25	0.99912
Col4a4	103.5	2.25	46	0.975009
Nkx6-1	101.25	2.25	45	0.974173
Irx3os	166.25	3.75	44.3333	0.988798
Ifit3	276	6.25	44.16	0.995435
Lphn2	9706.75	221.75	43.7734	1
Hoxb2	131.25	3	43.75	0.983263
Adamts1	426.5	9.75	43.7436	0.997991
Fgfbp1	792.25	18.25	43.411	0.999415
Cdh2	4405.5	101.75	43.2973	0.999989
Hsd11b2	420.125	9.75	43.0897	0.997935
Rarb	333.5	7.75	43.0323	0.996784
Nrcam	441	10.25	43.0244	0.998113
Cplx2	515	12	42.9167	0.998612
Dchs1	418.25	9.75	42.8974	0.997915
Akap5	3267.25	76.25	42.8492	0.999976
Gsc	232	5.5	42.1818	0.993738
Isl1	324	7.75	41.8065	0.996608
Unc5c	198	4.75	41.6842	0.991738
Irs1	1389	33.75	41.1556	0.999823
Sept4	462.25	11.25	41.0889	0.998279
Greb1	1476.88	36.5	40.4623	0.999842
Nedd9	753.75	19	39.6711	0.999358
Ptprd	672.5	17	39.5588	0.999194
Slc16a2	574.125	14.75	38.9237	0.998862
Igtp	568.75	14.75	38.5593	0.998844
Adra2a	183	4.75	38.5263	0.990502
Gbp6	115.25	3	38.4167	0.978994
Slit2	3283.5	85.75	38.2915	0.999976
Has2	1793.12	47	38.1516	0.999895
Unc5b	8231.75	216.25	38.0659	1
Olfml2a	141	3.75	37.6	0.985087
Foxc1	769.5	20.75	37.0843	0.999377
Wnt4	203.5	5.5	37	0.992105
Dsc2	1547	42	36.8333	0.999858
Mogat2	312.5	8.5	36.7647	0.996362
Dscam	266	7.25	36.6897	0.995077
Tpm1	37386	1020.38	36.6395	1
Erap1	1188	32.5	36.5538	0.999746
Erich2	81.75	2.25	36.3333	0.96259
Ppp2r2b	81.75	2.25	36.3333	0.96259
Wnt5a	1023.75	28.25	36.2389	0.99966
Pcsk9	79.5	2.25	35.3333	0.960988
H19	13577.5	384.5	35.3121	1
Prkd1	634.75	18.25	34.7808	0.99908
Sh3rf2	102	3	34	0.974173
Gpc6	787.625	23.25	33.8763	0.999401
Foxp2	101.25	3	33.75	0.973723
Gprc5c	3715.25	110.5	33.6222	0.999983
Krt19	5077.25	153	33.1846	0.999996
Gata6	484.5	14.75	32.8475	0.998399
Antxr2	252.5	7.75	32.5806	0.994561
Slc39a2	97.25	3	32.4167	0.971806
Fut4	120.75	3.75	32.2	0.98053
Cdkl1	72	2.25	32	0.953581
Myh7	1656.62	52.5	31.5548	0.999876
Kif26b	887.25	28.25	31.4071	0.999534
Rbm24	306	9.75	31.3846	0.996169
Foxq1	439	14	31.3571	0.998069
Fermt1	516.25	16.5	31.2879	0.998589
Cnksr2	823.375	26.5	31.0708	0.999456
F5	1008.75	32.5	31.0385	0.999646
Cyr61	8799.25	283.75	31.0106	1
Hrc	224.5	7.25	30.9655	0.99326
Ifit1	191	6.25	30.56	0.991023
Zmiz1os1	143.25	4.75	30.1579	0.98528
Flrt3	1252.62	42	29.8244	0.99977
Spink3	379.5	12.75	29.7647	0.997436
Rsad2	89	3	29.6667	0.967368
Pax9	185.375	6.25	29.66	0.990591
Car14	810	27.5	29.4545	0.99943
Col23a1	374.25	12.75	29.3529	0.997364
Ednra	87.75	3	29.25	0.966102
Slc22a23	1262.75	44	28.6989	0.999773
Prss12	107.25	3.75	28.6	0.975819
Sema3a	177	6.25	28.32	0.989711
Gpm6b	337.5	12	28.125	0.996783
Spon1	83.75	3	27.9167	0.963344
St6gal2	83.75	3	27.9167	0.963344
Cthrc1	233.75	8.5	27.5	0.993675
Sema3e	2646.25	98	27.0026	0.999956
Gria4	100	3.75	26.6667	0.972794
Bmper	192.25	7.25	26.5172	0.991111
Has2os	256	9.75	26.2564	0.994639
Serpinb9	190	7.25	26.2069	0.990854
Eomes	2030.25	77.75	26.1125	0.999917
Sema5a	381.5	14.75	25.8644	0.997434
Ebf2	77.25	3	25.75	0.958452
Irs2	2721.5	105.75	25.7352	0.999959
Klhl34	160.25	6.25	25.64	0.987796
Thsd4	562.75	22	25.5795	0.998785
Chst1	261.25	10.25	25.4878	0.99484
Pxdc1	286.5	11.25	25.4667	0.995616
Rin3	921.625	36.5	25.25	0.99956
Lmo2	119	4.75	25.0526	0.979633
Cd40	378.25	15.25	24.8033	0.997391
Irs4	374.25	15.25	24.541	0.99733
Rem2	92	3.75	24.5333	0.968553
Wls	4238	175.5	24.1481	0.999984
Mmp25	496.5	20.75	23.9277	0.998439
Spin2c	334.5	14	23.8929	0.996685
Zfpm2	112.5	4.75	23.6842	0.977333
Clca6	200.25	8.5	23.5588	0.991581
Cited1	263.5	11.25	23.4222	0.994872
Rasgrp3	502.25	21.5	23.3605	0.998468
Serpinb9b	198	8.5	23.2941	0.991423
Limch1	1383.62	59.5	23.2542	0.999806
Lcp1	226.5	9.75	23.2308	0.993192
Sdk1	238	10.25	23.2195	0.993782
Nes	4657.75	201.75	23.0867	0.999983
Uba7	178.25	7.75	23	0.989704
Efemp1	292.875	12.75	22.9706	0.995755
Hmcn1	1003	44	22.7955	0.999624
Lpar6	688.75	30.25	22.7686	0.999195
Fam107b	2849.88	125.5	22.7082	0.999957
Rtn4rl1	232	10.25	22.6341	0.993462
Lhfpl2	1315.88	58.25	22.5901	0.999781
Clic6	445.5	19.75	22.557	0.998061
Tll1	190	8.5	22.3529	0.990762
Rasgef1b	328.25	14.75	22.2542	0.996536
Serpinb8	138.75	6.25	22.2	0.984103
Prkch	281.875	12.75	22.1078	0.995427
Ptprt	263.5	12	21.9583	0.994834
Gfra2	213.75	9.75	21.9231	0.992488
Stard8	1232	56.5	21.8053	0.99974
Perm1	101.25	4.75	21.3158	0.97278
Asb4	116.5	5.5	21.1818	0.978661
Nexn	295	14	21.0714	0.995773
Dsp	15532.5	742.75	20.9122	0.999985
Irgm2	535.5	25.75	20.7961	0.998629
Kctd12b	150.25	7.25	20.7241	0.986122
Parp10	912	44.625	20.437	0.999529
Vgll3	243.25	12	20.2708	0.993963
Rgag4	75	3.75	20	0.955617
Rtp4	252.5	12.75	19.8039	0.994323
Cxx1c	143.25	7.25	19.7586	0.984864
Wisp1	744	37.75	19.7086	0.999264
Ets1	1068.25	54.25	19.6912	0.999635
Adamts12	73.75	3.75	19.6667	0.954588
Dock8	220.25	11.25	19.5778	0.992771
Thbs1	3455.25	177	19.5212	0.999939
Pxdn	6546.75	338	19.3691	0.999962
Ikzf2	414	21.5	19.2558	0.997712
Tap2	773.75	40.25	19.2236	0.999318
Dll3	888.875	46.25	19.2189	0.999473
Csdc2	196.5	10.25	19.1707	0.991151
Mum1l1	1211.75	63.25	19.1581	0.999706
Dusp4	3645.5	190.5	19.1365	0.999941
Slc40a1	314.5	16.5	19.0606	0.996183
Alcam	657.5	34.5	19.058	0.999059
Cobll1	842.25	44.625	18.8739	0.99942
Prob1	103.5	5.5	18.8182	0.973685
Fam46a	117.5	6.25	18.8	0.978638
Zc3h12c	684.75	36.5	18.7603	0.999132
Gckr	181.75	9.75	18.641	0.989869
Lypd6	191	10.25	18.6341	0.990644
Fam101b	354	19	18.6316	0.996916
Prss8	1062	57.25	18.5502	0.999628
Cd24a	8091	436.25	18.5467	0.999962
Zfp467	304	16.5	18.4242	0.995904
Gja1	5830.38	323.5	18.0228	0.99996
Cdc42ep1	903	50.25	17.9701	0.999486
Flnc	15868.5	885.75	17.9153	0.999923
Oprk1	138.75	7.75	17.9032	0.983825
Anxa3	2128.88	119	17.8897	0.999845
Tmcc3	670.5	37.75	17.7616	0.999042
Tmem200a	137.5	7.75	17.7419	0.9834
Nnat	2076.88	117.75	17.638	0.999842
Phldb2	2620.75	149	17.5889	0.999877
Ptprm	695.5	39.75	17.4969	0.999117
Prokr1	96	5.5	17.4545	0.969631
Usp25	1148.75	66.25	17.3396	0.999634
Cald1	13763.2	793.75	17.3395	0.999923
Prss23os	489.5	28.25	17.3274	0.998267
Dusp8	108	6.25	17.28	0.974932
Slc30a3	167.75	9.75	17.2051	0.988234
Six1	433.25	25.25	17.1584	0.997838
Plekhg2	4849	282.75	17.1494	0.999915
Sox11	1731.5	101.75	17.0172	0.999802
Setbp1	816	48.25	16.9119	0.99933
Sspo	122	7.25	16.8276	0.979559
Cyp26c1	79.5	4.75	16.7368	0.958378
Tmem119	196.5	12	16.375	0.990947
Rnf43	228.25	14	16.3036	0.993015
Arl4c	4189	257.75	16.2522	0.999908
Myl9	416.25	25.75	16.165	0.997653
Cntnap2	472.25	29.5	16.0085	0.998136
Nr2f2	304	19	16	0.995817
Parm1	1723.75	107.75	15.9977	0.9998
Oas1b	115.25	7.25	15.8966	0.977537
Lats2	1239.88	78.25	15.845	0.999594
Itga8	376	24	15.6667	0.997079
Cxx1a	152.25	9.75	15.6154	0.985825
Itga1	85.75	5.5	15.5909	0.963191
Arhgef26	793.75	51.25	15.4878	0.999213
Sertad4	661.75	42.75	15.4795	0.998932
Arhgap24	131.25	8.5	15.4412	0.981703
Ebf4	262.375	17	15.4338	0.994447
Atp1a2	303.25	19.75	15.3544	0.995683
Frem1	710	46.25	15.3514	0.99906
Cdcp1	1109.75	72.5	15.3069	0.999535
Pgf	170.75	11.25	15.1778	0.98829
Ptn	110	7.25	15.1724	0.975292
Stxbp6	192.25	12.75	15.0784	0.990437
Masp1	929.25	61.75	15.0486	0.99939
Shd	93.75	6.25	15	0.967825
Aldh1a2	329.5	22	14.9773	0.996267
Col8a2	115.25	7.75	14.871	0.977182
Stbd1	188	12.75	14.7451	0.990054
Gata4	843.25	57.25	14.7293	0.999278
Cnr1	92	6.25	14.72	0.966592
Trim54	176	12	14.6667	0.988878
Hoxb3os	249.25	17	14.6618	0.993871
Plxnd1	662.75	45.5	14.5659	0.998924
Efnb2	2490.88	171.5	14.5241	0.99979
Lrrk1	556.75	38.5	14.461	0.998528
Hivep2	825.875	57.25	14.4258	0.999251
Tdrd7	616.25	42.75	14.4152	0.998765
Parva	2793	194.25	14.3784	0.999801
Epha7	297	20.75	14.3133	0.995487
Parp8	432.25	30.25	14.2893	0.997691
Gab2	260.25	18.25	14.2603	0.99432
Lpp	10559.8	743.75	14.198	0.999841
Slit3	2110.75	149	14.1661	0.99976
Zyx	3558.75	251.75	14.136	0.999818
Rgs2	117.5	8.5	13.8235	0.977692
Tspan12	302	22	13.7273	0.99543
Stxbp5	2042.75	149	13.7097	0.999579
Crnde	153.25	11.25	13.6222	0.985646
Magel2	105.5	7.75	13.6129	0.972945
Foxc2	172.75	12.75	13.549	0.98823
Col2a1	3666	271.75	13.4903	0.999645
Rab37	256	19	13.4737	0.993927
Megf9	437.5	32.5	13.4615	0.99755
Spats2l	453.75	33.75	13.4444	0.997699
Snap25	73.75	5.5	13.4091	0.952183
Ppp1r16b	1180.75	88.25	13.3796	0.999381
Asah2	169.5	12.75	13.2941	0.98772
Prss23	1295.25	98	13.2168	0.999434
Emb	22785.2	1726.5	13.1974	0.999668
Gucy1a2	193.5	14.75	13.1186	0.99017
Mfap4	249.25	19	13.1184	0.993599
Wnk4	223	17	13.1176	0.992296
Robo3	311.5	24	12.9792	0.99561
Cnn2	5096.25	394.75	12.9101	0.999645
Peg12	195.75	15.25	12.8361	0.990334
Hs6st2	281.25	22	12.7841	0.994761
Meis2	386	30.25	12.7603	0.996924
Peg10	30101.5	2363.75	12.7346	0.999652
Isg20	152.25	12	12.6875	0.985292
Cd274	304	24	12.6667	0.995414
Fhdc1	435.75	34.5	12.6304	0.997493
Podn	277.75	22	12.625	0.994637
Slc16a1	22214.2	1760.25	12.6199	0.999652
Mixl1	123	9.75	12.6154	0.978968
Endod1	582.25	46.25	12.5892	0.998424
Efnb1	807	64.25	12.5603	0.999019
Mbp	560.25	44.625	12.5546	0.998322
Tgfbr3	1538.62	123	12.5091	0.999487
Nrep	2119.75	169.75	12.4875	0.99957
Gria3	532.75	42.75	12.462	0.998189
Lama2	105.5	8.5	12.4118	0.972929
Cpm	2569.12	207	12.4112	0.999602
Mpdz	1987	160.25	12.3994	0.999557
Ltb	328.25	26.5	12.3868	0.995946
Zeb2	773.75	62.5	12.38	0.998963
Zfp618	874	70.625	12.3752	0.999118
Serinc5	2984	241.25	12.3689	0.999616
Krt7	782.25	63.25	12.3676	0.99898
Cd248	348.75	28.25	12.3451	0.996339
Cyyr1	264.75	21.5	12.314	0.994174
Faxc	484.5	39.75	12.1887	0.997879
Tmem163	185.375	15.25	12.1557	0.989363
Ager	118.5	9.75	12.1538	0.977343
Setd7	4528.25	373.75	12.1157	0.999639
Dtx4	503.25	41.75	12.0539	0.997996
Col11a1	279	23.25	12	0.994637
Colec12	2169.75	181.125	11.9793	0.999573
Apobr	181.75	15.25	11.918	0.988929
Adamts17	401	33.75	11.8815	0.996759
Epha1	1450.75	122.25	11.8671	0.999118
Tshz1	297	25.25	11.7624	0.994801
Fam160a1	178.25	15.25	11.6885	0.988218
Frem2	3074.88	264.75	11.6143	0.999268
Fign	351.25	30.25	11.6116	0.996008
Stra6	211.25	18.25	11.5753	0.99104
Clcn5	6395	552.5	11.5747	0.999302
Lmx1b	138.75	12	11.5625	0.982105
Trpc1	174.75	15.25	11.459	0.987746
Pth1r	294.25	25.75	11.4272	0.994707
Col7a1	1194.5	105.75	11.2955	0.999016
Tnfrsf12a	1530.5	135.5	11.2952	0.999135
Hs3st3b1	944.75	83.75	11.2806	0.998839
Exph5	81.75	7.25	11.2759	0.957757
Irf2	109.5	9.75	11.2308	0.973475
Ddx60	184.5	16.5	11.1818	0.9888
Nkd1	383.25	34.5	11.1087	0.996479
Lipg	107.25	9.75	11	0.972579
Cldn6	4965.25	451.875	10.9881	0.999293
Rnf217	200.25	18.25	10.9726	0.990158
Pgr	79.5	7.25	10.9655	0.955846
Wnt11	378.25	34.5	10.9638	0.996338
Scara3	355.25	32.5	10.9308	0.995972
Meis3	308.75	28.25	10.9292	0.995009
Rhobtb3	1557.75	143.25	10.8743	0.999081
Cpxm2	233.25	21.5	10.8488	0.992176
Fzd8	429.25	39.75	10.7987	0.996962
Col4a3	78.25	7.25	10.7931	0.954878
Fat4	258.5	24	10.7708	0.99337
Slc9a7	110	10.25	10.7317	0.973418
Gli3	2496.25	233.25	10.702	0.999189
Tgfb1i1	578.5	54.25	10.6636	0.997961
Snx33	500.75	47	10.6543	0.997539
Pdgfrl	268	25.25	10.6139	0.993724
Vopp1	1004.25	94.75	10.5989	0.998831
Pkia	508.5	48.25	10.5389	0.997582
Lrp2	11109	1054.75	10.5324	0.999246
Mex3b	485.5	46.25	10.4973	0.997434
Ncald	125.75	12	10.4792	0.978562
Tead3	623.25	59.5	10.4748	0.998125
Pmp22	374.25	35.75	10.4685	0.996249
Ypel4	191	18.25	10.4658	0.989153
Col4a2	5529.5	529.75	10.4379	0.999242
Igdcc3	728.125	70	10.4018	0.998448
Nuak1	2882	277.5	10.3856	0.999206
Lrrn4	455.875	44	10.3608	0.997192
Col5a1	6158.5	594.625	10.3569	0.999244
Rhou	1649.75	160.25	10.2949	0.9991
Sfn	2183.25	212.75	10.262	0.999165
Pdgfra	821.75	80.125	10.2559	0.998612
Zbtb42	271.75	26.5	10.2547	0.993847
Nrbp2	1024	100	10.24	0.998845
Slc25a24	810	80.125	10.1092	0.998595
Rbms1	7723.25	765	10.0958	0.999245
Fzd4	528	52.5	10.0571	0.997687
Arid3a	2461.5	245.25	10.0367	0.999185
Rgma	948.625	94.75	10.0119	0.998771
Zfp503	257.5	25.75	10	0.993224
Gpc3	10858	1086.88	9.99011	0.999245
Amotl2	11750	1176.75	9.98513	0.999245
Sall2	781.25	78.25	9.98403	0.998541
Cdh13	302	30.25	9.98347	0.994745
Prkce	660	66.25	9.96226	0.998246
Kcnmb4	102	10.25	9.95122	0.968733
Adcy2	195.75	19.75	9.91139	0.988797
Ttyh3	2014.25	204.25	9.86169	0.998392
Rbmx	1194	121.25	9.84742	0.998195
Pde3a	76.25	7.75	9.83871	0.951004
Klf6	5071	516.125	9.82514	0.998481
Irx1	203.5	20.75	9.80723	0.989344
Tapbp	3095.75	316	9.79668	0.998455
Zfp385b	117.5	12	9.79167	0.97508
Cpeb2	490.25	50.25	9.75622	0.996687
Cntfr	1065.75	109.5	9.73288	0.998118
Dmrt3	124	12.75	9.72549	0.977165
Plat	813.25	83.75	9.71045	0.997838
Pcdhb22	99.25	10.25	9.68293	0.967644
Ghr	884.25	91.375	9.67715	0.997939
Nfatc1	232	24	9.66667	0.991237
Dock11	3682.25	386.25	9.53333	0.998466
Inadl	2710.5	285	9.51053	0.998442
Nt5e	396.25	41.75	9.49102	0.995752
Gsn	2441.38	257.75	9.47187	0.998425
Msx2	132.5	14	9.46429	0.979286
Slit1	395.125	41.75	9.46407	0.995734
Serpinh1	10311.5	1091.5	9.44709	0.998488
Mthfd2l	144	15.25	9.44262	0.981751
Maf	92	9.75	9.4359	0.963231
Prdm8	80.125	8.5	9.42647	0.95412
Itpkb	1572.38	167.25	9.40135	0.998322
Ctso	131.25	14	9.375	0.979017
Fhl3	503.25	53.75	9.36279	0.996752
Clu	3812	407.75	9.34887	0.998465
Amotl1	4457	479.25	9.29995	0.998473
Myh9	54473.2	5863.75	9.28983	0.998488
Rbm20	571.75	61.75	9.25911	0.997136
Sema4c	1324.5	143.25	9.24607	0.998247
Tmod2	2216.25	239.75	9.244	0.998407
Nebl	94.75	10.25	9.2439	0.96459
Frmd4b	768.25	83.75	9.17313	0.997744
Fgfr2	1088.5	119	9.14706	0.998127
Arhgap18	195.75	21.5	9.10465	0.988597
Ahnak	17580	1933.5	9.09232	0.998487
Adora1	102	11.25	9.06667	0.968195
Ms4a4d	102	11.25	9.06667	0.968195
Aim1	818.25	90.25	9.06648	0.997834
Baiap2l1	528	58.25	9.06438	0.996886
Igsf11	92.75	10.25	9.04878	0.96323
Bicc1	916.5	101.75	9.00737	0.997965
Prom1	1715.25	190.5	9.00394	0.998349
Trim36	125.75	14	8.98214	0.977163
Tspan7	1997.25	223.25	8.94625	0.998192
Nrp1	607.5	68	8.93382	0.997076
Pde10a	169.5	19	8.92105	0.985517
Eya4	135.5	15.25	8.88525	0.979612
Anks6	146	16.5	8.84848	0.981769
Camk2d	532	60.25	8.82988	0.996706
Camk1g	90.5	10.25	8.82927	0.961638
Kirrel	4118.5	466.5	8.82851	0.998276
Mafb	99.25	11.25	8.82222	0.966848
Cxx1b	173.5	19.75	8.78481	0.985946
Ldlr	2165.75	247.25	8.75935	0.998208
Ube2l6	203.5	23.25	8.75269	0.988975
Dner	159.5	18.25	8.73973	0.984102
Lars2	18069.5	2076.5	8.7019	0.998293
Gabre	97.25	11.25	8.64444	0.965661
Btbd17	127.5	14.75	8.64407	0.977287
Cdkn1c	1610.5	186.5	8.63539	0.998131
Tbc1d9	625.25	72.5	8.62414	0.997126
Asxl3	432.25	50.25	8.60199	0.995936
Fam46b	307.25	35.75	8.59441	0.993792
Gdpd5	330.75	38.5	8.59091	0.994366
Il33	83.75	9.75	8.58974	0.956748
Tubb4a	475.25	55.5	8.56306	0.996316
Prrx1	125.75	14.75	8.52542	0.976969
Tet3	2860.25	335.875	8.51582	0.998251
Runx1	495.375	58.25	8.50429	0.996468
Vwa5b1	102	12	8.5	0.968
Tax1bp3	410	48.25	8.49741	0.995657
Tspan18	303.25	35.75	8.48252	0.993658
Car3	269.25	31.75	8.48031	0.992547
Col4a5	720.5	85	8.47647	0.997414
Mfhas1	336	39.75	8.45283	0.994457
Nrk	705.25	83.75	8.4209	0.99738
Notch2	5184	617	8.40194	0.998279
Zfp629	871.625	103.75	8.4012	0.997694
Gulp1	253.5	30.25	8.38017	0.991865
Vldlr	2703.5	325.25	8.31207	0.998239
Sepn1	774.75	93.25	8.30831	0.997538
Scarf2	469	56.5	8.30088	0.996242
B3gnt5	2336.75	282.75	8.26437	0.998213
Arhgef5	807	98	8.23469	0.997594
Trim56	1575.75	192.25	8.19636	0.998116
Grip1	1061	129.5	8.19305	0.997895
Lrp8	974	119	8.18487	0.997817
Flnb	36221	4427.75	8.18045	0.998287
Mid2	92	11.25	8.17778	0.961632
Vgf	175.5	21.5	8.16279	0.986085
Trim30a	383.25	47	8.15426	0.995258
Tspan2	877.25	107.75	8.14153	0.997697
Dpysl2	502.25	61.75	8.1336	0.996485
Nkx1-2	97.25	12	8.10417	0.965038
Bcl9l	1486.75	183.75	8.09116	0.998094
Prnp	1550.75	192.25	8.06632	0.998111
Phlda1	1000.38	124.25	8.05131	0.99784
Kirrel3	136.25	17	8.01471	0.979351
Adcy5	334.5	41.75	8.01198	0.99436
Dmbx1	246	30.75	8	0.991433
Rdh10	933.5	116.75	7.99572	0.997766
Bst2	2757.75	345	7.99348	0.99824
Pcsk5	201.75	25.25	7.9901	0.988595
Ifit2	258.5	32.5	7.95385	0.990333
Fhl1	4393	552.5	7.95113	0.996579
Shroom2	2238.88	282.75	7.91821	0.996514
Zfpm1	643.25	81.25	7.91692	0.995471
Plekhh3	603.125	76.25	7.90984	0.995321
Phlpp2	588.75	74.5	7.90268	0.99526
Parp9	1282	162.25	7.90139	0.996325
Stk39	498.5	63.25	7.88142	0.994755
Rin1	668.875	85	7.86912	0.995562
Zfp362	960.5	122.25	7.85685	0.996102
Wnk2	286.5	36.5	7.84932	0.991399
Arap3	731.25	93.25	7.84182	0.995731
Dusp10	284.25	36.5	7.78767	0.991276
Entpd3	186.5	24	7.77083	0.985393
Mcoln3	141.75	18.25	7.76712	0.978696
Flna	50091.2	6463.25	7.75016	0.996595
Reep3	996.375	128.75	7.73883	0.996139
Adcy6	1205.25	155.75	7.73836	0.99629
Ptpn13	3015.5	390.75	7.71721	0.996556
Cd55	1424	185.25	7.68691	0.996378
Plxna4	126.75	16.5	7.68182	0.974942
App	6500	847.375	7.67075	0.996594
Fam84b	1389	181.125	7.66874	0.996365
Rai1	4021.75	525.5	7.65319	0.996575
Reln	195.75	25.75	7.60194	0.986307
Plaur	1095.38	145.75	7.51544	0.996219
Mest	4929.25	658	7.49126	0.996584
Lhfp	405.5	54.25	7.47465	0.993796
Chrnb4	136.25	18.25	7.46575	0.977374
Itga3	5703	764.25	7.46222	0.996571
Sh3pxd2b	1840.5	247.25	7.44388	0.996449
Rprm	224.5	30.25	7.42149	0.988387
Igf1r	2151.38	290	7.41853	0.996485
Naip6	89	12	7.41667	0.957563
Opn3	103.5	14	7.39286	0.96573
Gadd45b	981	133	7.37594	0.996094
Efna1	248	33.75	7.34815	0.989667
Spaca6	268	36.5	7.34247	0.990553
Sema3b	546.125	74.5	7.33054	0.994988
Sh3rf1	1940.5	265.75	7.30198	0.996459
Vcan	3725.25	510.75	7.29369	0.996551
Daam2	81.75	11.25	7.26667	0.9512
Pdlim2	535.5	73.75	7.26102	0.994918
Pls3	2341.62	323.5	7.23841	0.996497
Rab36	137.5	19	7.23684	0.977373
H2-T22	454.5	63.25	7.18577	0.994313
Ier5	1012.5	141	7.18085	0.996122
Myo5b	270	37.75	7.15232	0.990604
Col4a1	8052.75	1127	7.1453	0.996574
Tpm4	7241.5	1015.75	7.12921	0.996574
Trib2	297	41.75	7.11377	0.99156
Osbpl6	209.75	29.5	7.11017	0.987256
Bmpr2	774.75	109.5	7.07534	0.995793
Trio	3787	537.375	7.04722	0.99655
Tap1	716.25	101.75	7.03931	0.995646
Hmga2	6597	937.75	7.03492	0.996572
Lrrc8b	583.5	83	7.03012	0.995169
Sox4	4445.25	633.375	7.01835	0.996558
Atp10a	236.75	33.75	7.01481	0.989013
Mctp2	198	28.25	7.00885	0.986168
Pcdh1	1392.5	198.75	7.00629	0.996339
Bmp7	1306.5	186.5	7.00536	0.996304
Moxd1	358.125	51.25	6.9878	0.992289
Tpbg	567.75	81.25	6.98769	0.994398
Egfr	959.875	137.5	6.98091	0.995371
Igdcc4	1393.75	199.75	6.97747	0.99565
Ppp1r14c	118.5	17	6.97059	0.970893
Fhl2	473.5	68	6.96324	0.993767
St3gal1	178.25	25.75	6.92233	0.983388
Ntn3	105.5	15.25	6.91803	0.965592
Zfr2	209	30.25	6.90909	0.986386
Sgce	738.75	107.25	6.88811	0.995001
Cdon	2382.25	346.25	6.88014	0.995809
Scn5a	130.5	19	6.86842	0.97456
Tes	1382.5	201.75	6.85254	0.995642
Il17rd	6896.5	1010	6.82822	0.995884
Tmem184a	262.375	38.5	6.81494	0.989462
Plekho1	342	50.25	6.80597	0.991935
Fut1	356	52.5	6.78095	0.992224
Ctsh	115.25	17	6.77941	0.969608
Gem	115.25	17	6.77941	0.969608
Plekhn1	318	47	6.76596	0.991384
Cap2	498.5	73.75	6.75932	0.993945
Lrp3	380.5	56.5	6.73451	0.992649
Bmp1	1037	154	6.73377	0.995446
AI661453	897	133.5	6.7191	0.995284
Samd14	184.5	27.5	6.70909	0.984066
Meis1	93.75	14	6.69643	0.958474
Mycl	1620.12	242.5	6.68093	0.995713
Pdlim4	160.25	24	6.67708	0.980786
Rab38	243.25	36.5	6.66438	0.988513
Fzd1	292.875	44	6.65625	0.990602
Cntnap1	159.5	24	6.64583	0.980597
Specc1	1466.88	220.75	6.64496	0.995667
Ccdc8	580.75	87.75	6.61823	0.994435
Mid1	331.75	50.25	6.60199	0.99167
Rgs5	153.25	23.25	6.5914	0.979567
Tuft1	759.5	115.25	6.59002	0.99504
Cryab	574.125	87.75	6.54274	0.994396
Pknox2	389	59.5	6.53782	0.992737
Pdlim7	3017	462.25	6.52677	0.99584
Tgfb3	124	19	6.52632	0.972473
Adamts3	172.75	26.5	6.51887	0.982499
Chd7	4740.5	727.25	6.51839	0.995868
Nxf7	99.25	15.25	6.5082	0.961985
Rnd3	2023.5	311.5	6.49599	0.995773
Cask	1425.75	219.5	6.49544	0.995651
Cacna1c	164	25.25	6.49505	0.981162
L3mbtl3	504.625	77.75	6.49035	0.993964
Utp14b	1015.88	156.75	6.48086	0.995416
Bach2os	110	17	6.47059	0.967132
Sh3bp5	414	64.25	6.44358	0.99302
Twist1	383.25	59.5	6.44118	0.992572
Zfp697	132.5	20.75	6.38554	0.974503
Junos	153.25	24	6.38542	0.979303
Fndc4	697.25	109.5	6.36758	0.994805
Shisa3	147.75	23.25	6.35484	0.978168
Fads3	288.5	45.5	6.34066	0.990349
Cdkn2b	131.25	20.75	6.3253	0.974173
Tgm2	1188.62	188	6.32247	0.99549
Hcn4	104.25	16.5	6.31818	0.963806
Cemip	115.25	18.25	6.31507	0.969104
Crtc3	263.5	41.75	6.31138	0.989296
Slc35d3	107.25	17	6.30882	0.965534
Marveld2	733	116.5	6.29185	0.9949
Ptpn9	1385.5	220.75	6.27633	0.99557
Kantr	87.75	14	6.26786	0.953369
Wipf3	509.25	81.25	6.26769	0.993915
Creb3l2	969.75	155.25	6.24638	0.995297
Jph1	291.75	47	6.20745	0.99038
Fam89a	113.25	18.25	6.20548	0.968132
Cd44	835.5	134.75	6.20037	0.995109
Sorbs3	862.75	139.5	6.18459	0.995157
Adamts20	102	16.5	6.18182	0.96257
Asb13	441.75	71.5	6.17832	0.993316
Zc3hav1l	1722.5	280	6.15179	0.995661
Dok2	309	50.25	6.14925	0.990896
Tmem158	127.5	20.75	6.14458	0.97278
Fzd6	661.75	107.75	6.14153	0.994664
Chrnb1	394.25	64.25	6.13619	0.992687
Nr6a1	5496.75	899.25	6.11259	0.995812
Bach2	900	147.75	6.09137	0.9952
Trim14	103.5	17	6.08824	0.963187
Filip1l	146	24	6.08333	0.977676
Mmp15	785.375	129.5	6.06467	0.995013
Wnt9a	196.5	32.5	6.04615	0.984856
Lpar4	227.75	37.75	6.03311	0.987325
Cgn	2816.75	467.5	6.02513	0.995769
Ecscr	191	31.75	6.01575	0.984264
Cblb	1634.12	271.75	6.01334	0.995644
Ssbp2	435	72.5	6	0.9932
Rcbtb2	1390.25	231.75	5.99892	0.995566
Fosl2	690.625	115.25	5.99241	0.994749
Rnf103	465.5	77.75	5.98714	0.993516
Plxna2	1746.25	292.375	5.97264	0.995663
Csf1	1524.25	255.25	5.9716	0.995613
Slc16a4	143.25	24	5.96875	0.976883
Afap1	1766.75	296.25	5.96371	0.995668
Vcl	7827.5	1315.88	5.94851	0.991774
Atxn1	157.5	26.5	5.9434	0.975675
Cadps	123	20.75	5.92771	0.96722
Itpr2	320.25	54.25	5.90323	0.98711
Nhsl2	390.75	66.25	5.89811	0.988538
Hdac7	1198.25	203.5	5.88821	0.991434
Usp46os2	89.75	15.25	5.88525	0.950228
Abtb2	477	81.25	5.87077	0.989551
Dtx3l	880.75	150.25	5.8619	0.991126
Pphln1	3103.25	529.5	5.86072	0.991732
Farp1	3615.88	618.25	5.84856	0.991745
Stard13	340.5	58.25	5.84549	0.987587
Rhbdf1	1211.75	207.75	5.83273	0.99144
Plekhg3	2789.5	479.25	5.82055	0.991721
Klhl32	139.5	24	5.8125	0.971717
Hmgb3	1517.5	261.25	5.80861	0.991562
Fam102b	283	49	5.77551	0.985898
Sh2d3c	281.875	49	5.75255	0.985804
Ap1s2	934.25	163.25	5.72282	0.991185
Lhfpl4	123	21.5	5.72093	0.966783
Dpysl5	1840.5	322.5	5.70698	0.991632
Itgb1	12991.5	2286.75	5.68121	0.991772
Ltbp1	1528.75	269.25	5.67781	0.991562
Fgf10	432.25	76.25	5.66885	0.989063
Zfp869	266	47	5.65957	0.985146
Slco3a1	170.75	30.25	5.64463	0.977412
Psme2	2539.75	451.875	5.62047	0.991685
Smad3	2385.75	425	5.61353	0.991675
Ano10	593	105.75	5.60757	0.990275
Bhlhe41	294.25	52.5	5.60476	0.986197
Parp14	917.75	164.75	5.57056	0.991139
Vwa5a	1750.25	314.75	5.56076	0.991597
Cgnl1	2887.62	520.25	5.55046	0.991707
Rab11fip1	1928.88	348.75	5.53082	0.991627
Tnfaip3	442.75	80.125	5.52574	0.989137
Tmem164	1923	348.75	5.51398	0.991627
Flrt2	155.25	28.25	5.49558	0.97479
Atrnl1	1156.25	210.5	5.49287	0.991376
Lrrc16b	185.375	33.75	5.49259	0.979124
Mboat1	127.5	23.25	5.48387	0.967979
Rhpn2	740.75	135.5	5.46679	0.99062
Rgl1	252.5	46.25	5.45946	0.984208
Apcdd1	267.25	49	5.45408	0.984901
Fam115a	1076.38	198	5.43624	0.991134
Pdzd2	866.25	159.5	5.43103	0.990881
Spry1	1389	256	5.42578	0.991314
Lpar2	691.5	127.5	5.42353	0.990465
Slc25a30	404	74.5	5.42282	0.988434
Prrg3	430.25	79.5	5.41195	0.988787
Loxl4	537	99.25	5.41058	0.989754
Capn2	2719.75	502.75	5.40975	0.991519
Ddr1	1933	358.5	5.39191	0.99145
Epb4.1l3	2305	427.75	5.38866	0.99149
Gmip	229.75	42.75	5.37427	0.982851
Myh6	281.25	52.5	5.35714	0.985414
Agpat9	180.75	33.75	5.35556	0.978352
Tmem132a	2490.88	466.5	5.3395	0.991503
Rftn1	356	66.75	5.33333	0.987573
Hipk3	1588.25	298	5.3297	0.991357
Myc	1244.5	234	5.31838	0.991223
Nsmf	332.25	62.5	5.316	0.986989
Atxn1l	2302.5	433.25	5.31448	0.991464
Lrrc8e	133.5	25.25	5.28713	0.969245
Herc6	109.5	20.75	5.27711	0.960109
Ptbp2	2087	396.25	5.26688	0.99144
Myh10	14937.8	2840	5.25977	0.991554
Crim1	1218.75	231.75	5.2589	0.991207
Slc22a17	631.25	120.5	5.23859	0.990202
Snn	1040.75	198.75	5.23648	0.991065
Ifi35	246	47	5.23404	0.983729
Gnai1	1216.5	232.5	5.23226	0.991205
Nrip1	770.75	147.75	5.21658	0.990645
Rab15	2051.75	393.5	5.2141	0.99143
Ptch1	11199.8	2148	5.21404	0.991549
Lrig3	6762	1297.38	5.21206	0.991547
Tril	111.75	21.5	5.19767	0.961256
Man2a1	2085.5	402.25	5.18459	0.991434
Garnl3	1089.75	210.5	5.17696	0.991104
Cxcr4	271.75	52.5	5.17619	0.984922
C1galt1	380.5	73.75	5.15932	0.987953
Snai1	252.5	49	5.15306	0.983987
Soat1	3527.25	684.625	5.15209	0.991517
Fgfr3	537	104.25	5.15108	0.989679
Arid3b	6938	1347.75	5.14784	0.991546
Gpsm1	646	125.5	5.14741	0.990246
Tinagl1	408.5	79.5	5.13836	0.988403
Ankrd50	1760.38	342.75	5.13603	0.991385
Elmo1	1310.12	255.25	5.13271	0.991247
Mmp14	1339.5	261.25	5.12727	0.991258
Gramd3	316.5	61.75	5.12551	0.9865
Dab2	625.25	122.25	5.11452	0.99016
Syt13	336	65.75	5.11027	0.987015
Slco2a1	232	45.5	5.0989	0.982737
Utrn	10396.8	2039.12	5.09863	0.991548
Eif4e3	131.25	25.75	5.09709	0.968139
Sox6	118.5	23.25	5.09677	0.963861
Zswim6	1156.25	227	5.09361	0.991154
Slc7a11	938.5	184.5	5.08672	0.990933
Mcc	767.75	151	5.08444	0.990628
Map3k8	105.5	20.75	5.08434	0.957651
Med12l	464	91.375	5.07798	0.989072
Nrarp	312.5	61.75	5.06073	0.986351
Ripk2	896.25	177.25	5.05642	0.990876
Pik3ip1	600.25	119	5.04412	0.990031
H2-K1	2835.5	562.75	5.03865	0.991492
Acsl3	4305.25	856.75	5.02509	0.991527
Kdm6b	3861.38	770.625	5.01071	0.991521
Fat1	20131	4021.75	5.00553	0.991548
Col22a1	350	70	5	0.987311
Rnf144a	550	110	5	0.989746
Mn1	357.25	71.5	4.9965	0.987442
Fbn1	930.375	186.5	4.98861	0.990918
Usp46	1063.5	213.25	4.9871	0.99107
Adamts9	1385.5	278.25	4.97934	0.991269
Slc15a3	928.375	186.5	4.97788	0.990915
Kdm6bos	404	81.25	4.97231	0.985931
Myadm	4687.5	946.25	4.95376	0.989188
Furin	1596.12	322.5	4.94922	0.988999
Tapbpl	287.75	58.25	4.93991	0.983084
Bcorl1	854.875	173.5	4.92723	0.988455
Tnfrsf19	1656.62	336.5	4.92311	0.989018
Ptpn14	8290.25	1687.5	4.91274	0.989205
Mllt4	16194.8	3337.75	4.852	0.989205
Heg1	666.5	137.5	4.84727	0.987947
Klf7	1343.75	277.5	4.84234	0.988909
Syt7	897	185.25	4.84211	0.988516
Lfng	260.25	53.75	4.84186	0.981833
Kif1a	2482.75	513.5	4.83496	0.989124
Lrrc8c	548.5	114	4.8114	0.987355
Pdlim5	2445.75	508.5	4.80973	0.98912
Hspg2	28393.5	5924.5	4.79256	0.989204
Nsmaf	1671.25	348.75	4.79211	0.989018
Slc38a3	257.5	53.75	4.7907	0.981643
Rcan2	213.75	44.625	4.78992	0.978797
Ptar1	273.75	57.25	4.78166	0.982403
Acvr2b	816	170.75	4.77892	0.988365
Miip	164.75	34.5	4.77536	0.972889
Tuba1a	9749	2042.5	4.77307	0.989201
Ppfibp1	3654.88	766.25	4.76982	0.989171
Trim21	361	75.75	4.76568	0.985095
Wnt6	324	68	4.76471	0.984219
Eif4g3	4940.75	1037	4.76446	0.989185
Glipr2	3214	675	4.76148	0.989159
Rnf128	530.25	111.75	4.74497	0.987213
Vim	11504.2	2425.5	4.74304	0.989201
Ank2	3003.5	634.75	4.73178	0.989139
Prrg4	520.25	110	4.72955	0.987124
Ubtd2	493	104.25	4.72902	0.986894
Pkp2	2023.5	428.25	4.72504	0.989063
Lcor	227.75	48.25	4.72021	0.97978
Zfp521	227.75	48.25	4.72021	0.97978
Fst	804.625	170.75	4.7123	0.988309
Dbn1	2614	556	4.70144	0.989116
Dbndd1	158.5	33.75	4.6963	0.971529
Timp3	1561.12	333	4.68806	0.988967
Gpr124	419.25	89.75	4.67131	0.986043
Serinc1	3557	761.75	4.66951	0.989155
Fmnl2	2399.75	514.5	4.66424	0.9891
Tpm2	1351.62	290	4.66078	0.98889
Scd2	26452.8	5703	4.63839	0.989104
Dusp5	685.25	147.75	4.6379	0.98788
Shb	1081.38	233.25	4.63612	0.988622
Sh3bp2	178.25	38.5	4.62987	0.974573
Galnt3	367.75	79.5	4.62579	0.985071
Rnf213	5884.25	1272.75	4.62326	0.989096
Abhd2	4281.75	927.75	4.6152	0.98908
Jun	1112.12	241.25	4.60984	0.98865
Jak2	558	121.25	4.60206	0.987271
Cacna2d1	547.25	119	4.59874	0.987199
Anxa5	1299.5	282.75	4.59593	0.988777
Ube2e2	367.75	80.125	4.5897	0.985046
Ltbr	576	125.5	4.58964	0.987376
Ctgf	1261.5	275.5	4.57895	0.988756
Peli1	1851	404.75	4.57319	0.988943
Trim12c	808.125	177	4.56568	0.988216
Nudt11	287.75	63.25	4.54941	0.982731
Lin28a	15310.2	3375.62	4.53553	0.989099
Cldn3	189.125	41.75	4.52994	0.975872
Tmem47	1774	392.5	4.51975	0.988928
Ulk2	440.5	97.5	4.51795	0.986191
Cdh24	250.25	55.5	4.50901	0.980911
Tspan9	1818.12	404	4.50031	0.988934
Ube2d1	829.75	184.5	4.49729	0.988261
Bin1	1033.12	229.75	4.49674	0.988565
St6gal1	1291	287.25	4.49434	0.988764
Espn	305.5	68	4.49265	0.983359
H2-T23	132.5	29.5	4.49153	0.964918
Tnks	4892.25	1089.75	4.48933	0.989083
Col11a2	104.25	23.25	4.48387	0.952608
Ids	1081.38	241.25	4.48238	0.988072
Cpd	2320.25	517.875	4.48033	0.988464
Arhgef40	1119.5	249.875	4.48024	0.988109
Hoxa1	137.5	30.75	4.47154	0.965524
Map1b	8601	1923.5	4.47154	0.988563
Ctxn1	260.25	58.25	4.46781	0.980936
Mmp9	260.25	58.25	4.46781	0.980936
Zdhhc2	812	181.75	4.46768	0.987678
Anxa1	684.75	154	4.44643	0.987308
Lrrc4	158.5	35.75	4.43357	0.97042
Mtss1l	1392.5	314.75	4.42415	0.988272
Palld	2345.5	530.5	4.4213	0.988466
Hhex	384.5	87	4.41954	0.984757
Limd2	2005.75	454	4.41795	0.988429
Gsap	124.75	28.25	4.41593	0.961358
Lef1	857.5	194.25	4.41441	0.987777
Rnf122	221.75	50.25	4.41294	0.978368
Mapkapk2	2998.75	679.75	4.41155	0.988511
Dyrk2	538.25	122.25	4.40286	0.986553
Kdelc2	491.625	111.75	4.39933	0.986171
Zbtb7b	825	188	4.3883	0.987687
Dock7	2809.38	640.5	4.38622	0.988492
Auts2	1853.62	422.75	4.38468	0.988395
Rap2c	1960.12	447.5	4.38017	0.988415
Dact1	1085.75	248	4.37802	0.988061
Speg	1017.88	233.25	4.36388	0.987989
Ttc28	764.75	175.5	4.35755	0.987542
Iffo2	1349	309.75	4.35513	0.988245
Lrig1	1397.12	321	4.35241	0.988264
Lims1	1508.5	346.75	4.3504	0.988304
Lamb1	8157.5	1876.88	4.34632	0.988556
Prr5l	495.375	114	4.34539	0.986186
Sowahb	345	79.5	4.33962	0.983864
Pik3r3	631.25	145.75	4.33105	0.986914
Vasn	509.25	117.75	4.32484	0.986145
Chrd	1069.12	247.25	4.32406	0.987891
Zyg11b	2912.25	673.5	4.32405	0.988347
Tbc1d16	1532.5	355.25	4.31386	0.988162
Mtmr11	199.5	46.25	4.31351	0.97606
Smad6	312.5	72.5	4.31034	0.982808
Zhx3	669.25	155.75	4.29695	0.987065
Magi2	136.25	31.75	4.29134	0.96463
Atf3	943.5	220.25	4.28377	0.987744
Cmtm8	147.75	34.5	4.28261	0.967723
Hgsnat	606.5	141.75	4.27866	0.986774
Axin2	576	134.75	4.27458	0.98661
Relt	518.25	121.25	4.27423	0.986205
Tmc7	445.5	104.25	4.27338	0.985465
Gcnt1	458.25	107.25	4.27273	0.985628
Arhgef17	2706.12	633.375	4.27255	0.988334
Coro2a	285	66.75	4.26966	0.981727
Aak1	583.5	136.75	4.26691	0.986648
Tspan6	984.5	231	4.2619	0.987789
Mpped2	231	54.25	4.25806	0.978713
Maml2	196.5	46.25	4.24865	0.975629
Kcnab3	247.25	58.25	4.24464	0.979836
Cd47	601	141.75	4.23986	0.9867
Ptpn21	1521.5	359.25	4.23521	0.988119
Cxadr	2119.75	500.75	4.23315	0.988247
Zic2	1244.5	294.25	4.2294	0.987994
Stk26	1021.62	241.75	4.22596	0.987794
Klhdc8b	311.5	73.75	4.22373	0.98263
Lgals9	226.5	53.75	4.21395	0.978277
Sh3pxd2a	3178.75	754.5	4.21306	0.988323
Arhgap28	1305.75	310.75	4.20193	0.98803
Cbl	921.625	219.5	4.19875	0.987665
Bcar1	3286.5	783	4.19732	0.988326
Sulf1	4734.5	1130	4.18982	0.988352
B4galt6	3254	777.5	4.18521	0.988324
Kctd11	232	55.5	4.18018	0.978665
Cacna1b	441.75	105.75	4.1773	0.985328
Syn3	562.75	134.75	4.17625	0.986453
Gpr173	157.5	37.75	4.17219	0.969421
Pam	1227.25	294.25	4.17077	0.987967
Tgfa	257.5	61.75	4.17004	0.980248
Gan	458.25	110	4.16591	0.985534
Cbx4	231	55.5	4.16216	0.97857
Mafk	586.25	141	4.1578	0.986591
Rab11fip4	2929.25	706.5	4.14614	0.988291
Gnas	13161.5	3178.75	4.14046	0.988351
Ust	151	36.5	4.13699	0.967987
Ano1	211.75	51.25	4.13171	0.976913
Ikzf4	328.25	79.5	4.12893	0.98307
Smo	2664.25	646	4.12423	0.988272
Iqsec1	1821	442	4.11991	0.988178
Zwint	4072.75	989	4.11805	0.988323
Cachd1	1621.5	394.75	4.10766	0.988128
Fam171a1	701.125	170.75	4.10615	0.987095
Ablim1	1536.25	375.25	4.09394	0.988097
Spata13	1857.5	454	4.09141	0.988182
Postn	125.75	30.75	4.08943	0.960661
Hip1	2908.75	712	4.08532	0.988286
Vav2	1252.62	307	4.08021	0.987968
Spred3	791.75	194.25	4.07593	0.987364
Hook3	1497.75	367.75	4.07274	0.988081
Aif1l	598.25	147	4.06973	0.986627
Zfp871	1109.75	272.75	4.06874	0.987853
Zc3hav1	2196.25	541.5	4.05586	0.988229
Pid1	1108	275	4.02909	0.987847
Sema7a	716.25	178	4.02388	0.987128
Eml1	391.75	97.5	4.01795	0.984473
Cldn7	1459.25	363.75	4.01168	0.988063
Arap2	589.5	147	4.0102	0.986561
Itih5	143.25	35.75	4.00699	0.965688
Bcl2l1	2132.38	532.25	4.00634	0.988223
Lin28b	1368.5	342	4.00146	0.98803
Nynrin	2034.25	510	3.98873	0.98821
Fjx1	398.625	100	3.98625	0.984569
Vgll4	835.5	209.75	3.98331	0.977005
Cd82	215.75	54.25	3.97696	0.96659
Car2	5508.25	1388	3.96848	0.977892
Rock2	4169.75	1051.75	3.96458	0.977879
Galnt7	1089.75	275	3.96273	0.977382
Ndst1	1805	455.5	3.96268	0.977728
Grb10	14210.5	3587.62	3.96098	0.977905
H2afy2	2032.38	513.5	3.95789	0.977765
Rassf3	2247	567.875	3.95686	0.977789
Kif21a	1486.75	376	3.95412	0.977628
Pon2	327.5	83	3.94578	0.972466
Fgfrl1	434	110	3.94545	0.97467
Dysf	825.875	210.5	3.9234	0.976981
Maged2	1029.25	263.25	3.90978	0.97731
Dpysl3	1805	464.125	3.88904	0.977725
Hspb11	166.25	42.75	3.88889	0.960006
Foxj2	556.75	143.25	3.88656	0.975868
Akt1	1434.75	369.75	3.88032	0.977609
Rlim	5619.5	1450.75	3.87351	0.977892
Syde1	584.5	151	3.87086	0.976048
Spred1	3769	974.5	3.86762	0.977871
Ssbp3	6148.25	1589.88	3.86713	0.977896
Atp7a	475.25	123	3.86382	0.975138
Fstl1	4099.75	1062	3.8604	0.977877
Ddx26b	1134.25	294.25	3.85472	0.977414
Ntn1	1586.25	412	3.85012	0.977655
Lgalsl	1052	273.75	3.84292	0.977322
Kcnn1	188	49	3.83673	0.963369
B4galt1	2064.75	538.5	3.83426	0.977762
Kctd10	2329.88	608.25	3.83046	0.977791
Tjp1	12675	3312.25	3.8267	0.9779
Gsk3b	3074.88	804	3.82447	0.977844
Jmjd1c	7415.5	1939.62	3.82316	0.977889
Shroom3	2198.62	576.25	3.8154	0.977769
Zadh2	355.25	93.25	3.80965	0.973104
Amfr	2672.38	701.75	3.80816	0.977811
Pcsk1	191	50.25	3.801	0.963532
Rras	921	242.5	3.79794	0.977137
Parp4	634.25	167.25	3.79223	0.97625
Ncs1	596	157.5	3.78413	0.976046
Sema3f	551.5	145.75	3.78388	0.975747
S100a11	899.25	238.25	3.7744	0.977073
Hif3a	313.25	83	3.7741	0.971796
Sptbn1	15047.5	3992	3.76941	0.977863
Osbpl5	443.5	117.75	3.76645	0.974647
Ephb4	1794.12	476.375	3.7662	0.977675
Plxnb1	3159.75	839.5	3.76385	0.977812
Soga1	1216.5	323.5	3.76043	0.977431
Herc3	716	190.5	3.75853	0.976583
Srgap1	1163.38	309.75	3.75585	0.977389
Armcx3	724.25	193	3.75259	0.976614
Efs	967	257.75	3.7517	0.97717
Itgav	1554	414.5	3.7491	0.977601
Cdkl5	160.25	42.75	3.74854	0.958393
Arnt2	715.5	191	3.74607	0.976578
Erbb3	1195.88	319.5	3.74296	0.977318
Yaf2	661.75	177.25	3.73343	0.97627
Sox21	358.125	96	3.73047	0.972978
Ptpra	1138.75	305.5	3.7275	0.977264
Pard6b	1747.25	470	3.71755	0.977563
Rassf2	238.5	64.25	3.71206	0.967875
Phldb1	1797	484.125	3.71185	0.977576
Cdhr1	163.25	44	3.71023	0.95883
Sirpa	405.5	109.5	3.7032	0.973935
Cd109	396.25	107.25	3.69464	0.973759
Tmx4	512.25	138.75	3.69189	0.975295
Id3	1122.25	304	3.69161	0.977242
Itgb5	2042.75	555.25	3.67897	0.977615
Lamb3	660	179.5	3.67688	0.976236
Pfkfb3	2327	634.25	3.6689	0.977646
Braf	4537.5	1241.25	3.65559	0.977737
Tdrd3	718	196.5	3.65394	0.976463
Tulp1	183	50.25	3.64179	0.961467
Ophn1	175.5	48.25	3.63731	0.96039
Kank1	1714.88	471.5	3.63706	0.97714
Tead1	5366.75	1479	3.62863	0.977341
Cyfip2	2010.75	556	3.61646	0.977199
Hivep1	1294	358.5	3.60948	0.976966
Nxpe4	136.25	37.75	3.60927	0.951078
Sertad2	1550	429.5	3.60885	0.977085
Mdk	5477.5	1520.25	3.60303	0.977339
Arid2	4632	1286.12	3.60152	0.977331
Lysmd2	180.75	50.25	3.59701	0.96104
Fam171a2	224.5	62.5	3.592	0.9661
Sptb	1310.12	364.75	3.59184	0.976923
Dlg4	646	180	3.58889	0.975682
Tmem88	608.25	169.75	3.58321	0.975485
Rgmb	485.5	135.5	3.58303	0.974509
Fut11	395.125	110.5	3.57579	0.973167
Slc8a2	201.75	56.5	3.5708	0.963764
Tcf12	3177.25	892.25	3.56094	0.977239
Prex1	609.75	171.5	3.55539	0.975475
Pde3b	358.125	100.75	3.55459	0.972342
Ctnnd2	141	39.75	3.54717	0.952302
Pou6f1	630.25	178	3.54073	0.975578
Pik3c2a	2139.75	605.25	3.53532	0.977156
Sdc3	802.25	227	3.53414	0.976222
Phf2	718.75	203.5	3.53194	0.975963
H2-Q4	1373.5	389	3.53085	0.976944
Large	663.375	188	3.52859	0.975734
Myl12a	6915	1962.88	3.52289	0.977289
Bbx	3185.75	904.5	3.52211	0.977238
Mib1	3320.25	943.5	3.51908	0.977243
Actg1	16608	4726.5	3.51381	0.977292
Tenc1	517.5	147.75	3.50254	0.974779
Zmiz1	2825.38	807	3.50108	0.977215
Ogfr	1723.75	493	3.49645	0.977071
Cd209c	153.25	44	3.48295	0.95373
Rcn2	2643.5	759	3.48287	0.975616
Lama5	20814.5	5977.75	3.482	0.975705
Col12a1	345	99.25	3.47607	0.970306
Tank	497.75	143.25	3.47469	0.972969
Gadd45g	251.75	72.5	3.47241	0.966297
Myo1c	3093	894.75	3.45683	0.975643
Litaf	1951.25	564.5	3.4566	0.975535
Gpr125	2840	823	3.45079	0.975628
Clip1	1288	373.75	3.44615	0.975295
Adam9	1938.75	562.75	3.44514	0.975533
Carhsp1	3118.75	905.5	3.44423	0.975644
Clcn4-2	363.75	105.75	3.43972	0.970781
Chd3	2428.5	706.5	3.43737	0.975596
Phc2	1881.5	548	3.43339	0.975522
Eogt	569.875	166	3.43298	0.973565
Elmsan1	2937.5	857.5	3.42566	0.975633
Arhgap42	475.25	138.75	3.42523	0.972675
Ppp2r3a	366.75	107.25	3.41958	0.970802
Csrp1	5362.5	1572.12	3.41099	0.975677
Gng12	1048.75	307.5	3.41057	0.97506
Jag1	894.625	262.5	3.4081	0.974812
Malat1	40009.5	11750	3.40506	0.975694
Limd1	816	239.75	3.40355	0.974628
Slc2a1	23194.8	6815.5	3.40324	0.975694
Hipk2	1428.25	419.75	3.40262	0.975361
Slc9a3r2	326	96	3.39583	0.969549
Tgfbr2	326	96	3.39583	0.969549
Lgals1	1470.25	433.75	3.38963	0.975306
Slc16a10	217.75	64.25	3.38911	0.963271
Ripk4	1124.5	332.25	3.3845	0.975067
Sesn3	475.25	140.5	3.38256	0.972554
Ptpru	510.75	151	3.38245	0.97295
Fam65a	1205.25	356.5	3.38079	0.975136
Cep170b	3456.25	1023	3.37854	0.97557
Cmtm3	450.25	133.5	3.37266	0.972225
Zbtb20	475.25	141	3.37057	0.972553
Tead2	4644.25	1380	3.3654	0.975593
Lzts2	2550.75	758.125	3.36455	0.975517
Manea	869.5	258.5	3.36364	0.974678
Usp3	907.5	270	3.36111	0.974748
Ston1	432.25	128.75	3.35728	0.971956
Zcrb1	1048.75	312.75	3.35332	0.974978
Pdgfb	526.625	157.5	3.34365	0.973095
Ocln	504.625	151	3.34189	0.972855
Pitpnm1	339.5	101.75	3.33661	0.969869
Cnksr1	156.75	47	3.33511	0.953633
Crot	1291	387.25	3.33376	0.975189
Cited2	4313	1294.5	3.33179	0.975581
Mapk12	747.5	224.75	3.32592	0.973654
Shisa4	324	97.5	3.32308	0.968686
Mllt11	390.75	117.75	3.31847	0.970503
Lrrfip1	2187.75	660	3.31477	0.97481
Ern1	609	183.75	3.31429	0.973017
Sv2a	394.25	119	3.31303	0.970566
Dclk1	189.125	57.25	3.30349	0.958849
Pard6g	655	198.75	3.2956	0.973261
Thra	670.5	203.5	3.29484	0.973334
Fam83h	998.625	303.25	3.29308	0.974228
Elovl1	520.25	158.25	3.28752	0.972329
Zbtb46	250.25	76.25	3.28197	0.965039
Mef2a	1320.12	402.25	3.28185	0.974523
Klhl23	314.5	96	3.27604	0.96825
Antxr1	377.5	115.25	3.27549	0.970142
Arid1b	2063.62	631.75	3.26652	0.974768
Tmem246	228.25	70	3.26071	0.963239
Tbl1x	6798.25	2085.75	3.25938	0.974922
Syne2	2007.75	617	3.25405	0.97476
Lmo4	965.25	297	3.25	0.974152
Bahcc1	3639	1120.5	3.24766	0.974886
Otud7b	2290.62	706.5	3.24222	0.974802
Gpc2	855.75	264	3.24148	0.973923
Tgfb1	641.375	198	3.23927	0.973148
St3gal5	337.5	104.25	3.23741	0.968733
Dvl3	1077.75	333	3.23649	0.974024
Bcl2l11	1623.25	502.25	3.23196	0.974384
Ctsc	705.25	218.25	3.23139	0.973172
Stag2	4749.5	1474.75	3.22055	0.97463
Dync2h1	1069.12	332.25	3.21783	0.974015
Cd59a	233.25	72.5	3.21724	0.963216
Irf1	1627.25	505.875	3.2167	0.974384
Prrg1	168.75	52.5	3.21429	0.954881
Med14	1491.5	464.125	3.21357	0.974329
Pbx3	599	186.5	3.2118	0.972601
Bend4	4757.5	1482	3.21019	0.974623
Nespas	205.75	64.25	3.20233	0.960456
Phf20l1	746.375	233.25	3.19989	0.973305
Daam1	1895	593.75	3.19158	0.974326
Dusp14	241.75	75.75	3.19142	0.963797
Maff	947.5	297	3.19024	0.973698
Card10	749.75	235.25	3.18704	0.973185
Atp8a1	1578.25	496	3.18196	0.974231
Celf2	489.5	154	3.17857	0.971475
Mmd	382.75	120.5	3.17635	0.969733
Nckap5los	153.25	48.25	3.17617	0.951112
Tcirg1	596.75	188	3.1742	0.972435
Casp8	176	55.5	3.17117	0.95584
Igf2bp3	3897.75	1230	3.1689	0.974482
Foxd1	198	62.5	3.168	0.959235
Cldn4	3996.25	1261.5	3.16786	0.974484
Tesk1	553.5	174.75	3.16738	0.972117
Tnrc18	2194	692.75	3.16709	0.974378
Megf6	369.5	116.75	3.16488	0.9694
Tgfbr1	2648.25	837.25	3.16303	0.974423
Zfp185	938.5	297	3.15993	0.973667
Tubb6	4274	1352.88	3.1592	0.97449
Mospd1	401.875	127.5	3.15196	0.970105
Myo1h	567.25	180	3.15139	0.972217
Brwd3	1620.12	514.5	3.14893	0.974173
Cd72	238.5	75.75	3.14851	0.96325
Cers4	937.25	298	3.14513	0.973591
Arrb1	1158.5	368.75	3.14169	0.973895
Dock4	764.75	243.625	3.13905	0.973155
B2m	1211.75	386.25	3.13722	0.973943
Plagl2	1450.75	463	3.13337	0.974106
Zfp275	860.25	275	3.12818	0.973426
Arhgap27	486.75	155.75	3.1252	0.971309
Syne3	207	66.25	3.12453	0.960063
Papss1	807	258.5	3.12186	0.973239
Arhgap21	3707.75	1188	3.121	0.97438
Satb1	696.75	223.25	3.12094	0.97285
Emp2	513.5	164.75	3.11684	0.9716
Cd276	1894	608.25	3.11385	0.974223
Cebpb	633.125	203.5	3.11118	0.972527
Eif2ak2	1346.62	433.25	3.10819	0.974013
Tmsb4x	4668	1502.5	3.10682	0.974398
Trim34a	196.5	63.25	3.10672	0.958747
Tmem123	1631.12	525.5	3.10395	0.974121
Bach1	2162.38	696.75	3.10352	0.974249
Nhsl1	1015.88	327.5	3.10191	0.973664
Frmd6	1088	351.25	3.09751	0.973762
Haghl	279	90.25	3.09141	0.965754
Fndc3b	2301.25	745.25	3.08789	0.974268
Dcbld2	1768.38	572.75	3.08752	0.974166
Tnfaip2	345	111.75	3.08725	0.96848
Obsl1	1976.25	640.5	3.08548	0.974219
Dusp22	256	83	3.08434	0.964402
Gltscr1	811.125	263.25	3.0812	0.973205
Sept8	1935.38	629.5	3.07446	0.974203
Dmpk	539.5	175.5	3.07407	0.971805
Tceal8	1968.25	640.5	3.07299	0.974212
Lrp4	596.75	194.25	3.07207	0.972246
Vegfa	6114.5	1992.5	3.06876	0.974383
Ticam1	166.25	54.25	3.06452	0.95339
Klhl28	204.5	66.75	3.06367	0.959483
Ank3	757	247.25	3.06168	0.973037
Sh3bgrl	950.875	310.75	3.05994	0.973537
Lrrk2	329.5	107.75	3.058	0.967863
Nox4	172.75	56.5	3.05752	0.954627
Dusp6	3030.5	991.25	3.05725	0.974318
Man1c1	298	97.5	3.05641	0.966634
Tmem55a	1058.25	346.75	3.05191	0.973704
Grina	1234.5	404.75	3.05003	0.973887
Rgs16	231	75.75	3.0495	0.962317
Kif21b	2608.12	855.5	3.04866	0.974288
Fam63b	328.25	107.75	3.0464	0.967818
Qser1	2847.5	934.75	3.04627	0.974306
Frs2	1855.38	609.75	3.04285	0.974178
St3gal6	431.25	141.75	3.04233	0.970387
Wwtr1	2357.75	776.125	3.03785	0.974266
Nlgn2	954	314.75	3.03098	0.973531
Zfp358	441	145.75	3.02573	0.970539
Casp3	781.25	258.5	3.02224	0.973099
Map4k5	1977.5	655	3.01908	0.974207
Bcl9	2277.5	754.5	3.01856	0.974255
Fads2	1582.75	525.5	3.01189	0.974093
Lipa	491.625	163.25	3.01149	0.971233
Mkl2	1258.75	418.25	3.00956	0.973902
Helz2	685.25	227.75	3.00878	0.972711
Sptan1	22830	7590.75	3.00761	0.974393
Agrn	20226.8	6736.75	3.00245	0.974393
Madcam1	169.5	56.5	3	0.95371
Dll1	287.75	96	2.9974	0.965981
Map7d1	2311.75	771.625	2.99595	0.974258
Foxk1	1718.25	573.75	2.99477	0.974134
Ktn1	8472.75	2837.75	2.98573	0.974391
Zdhhc9	491.625	164.75	2.98407	0.971195
Erbb2ip	2149.75	720.5	2.98369	0.974232
Whsc1	4434	1487	2.98184	0.974363
Usp43	225.75	75.75	2.9802	0.961617
Ptprg	1899	637.5	2.97882	0.964772
Slc4a7	2154.25	723.25	2.97857	0.964821
Sos2	545	183	2.97814	0.962362
Ubqln2	2825.38	950.875	2.97134	0.964892
Pea15a	1857.5	626.125	2.96666	0.964761
Sfmbt2	932.25	314.25	2.96659	0.964066
Cacfd1	661.75	223.25	2.96417	0.963164
Plxdc2	381.5	128.75	2.96311	0.959862
Notch3	4773.75	1611.5	2.9623	0.964956
Prkx	556.75	188	2.96144	0.962452
Arl5b	2179.5	736.25	2.96027	0.964824
Thbs3	751	254	2.95669	0.963557
Trp53i11	2749.75	930.5	2.95513	0.964886
Ror2	1049.75	355.25	2.95496	0.96426
Lmbrd2	545	184.5	2.95393	0.962331
Ptk7	7816	2646.25	2.95361	0.964979
Mbd5	434	147	2.95238	0.960924
Trim44	5154.5	1747.25	2.95006	0.964959
Zc3h7b	4405.5	1497	2.94289	0.964951
Ccdc50	3573.75	1214.5	2.94257	0.964932
Scamp1	1665.25	566.5	2.93954	0.964698
Esrp1	2157.25	734	2.93903	0.964819
Msi1	900	307	2.9316	0.963982
Eya1	512.25	174.75	2.93133	0.961967
Vamp1	298	101.75	2.92875	0.95694
Zswim4	1289.25	440.875	2.9243	0.9645
Dzip1l	722.5	247.25	2.92214	0.963422
Msn	6869.5	2352.38	2.92024	0.964972
Rhoq	992	339.75	2.91979	0.964165
S100a10	1696	581.25	2.91785	0.964702
Prickle2	304	104.25	2.91607	0.957152
Hdx	387.25	133	2.91165	0.959928
Fam210b	470	161.5	2.91022	0.961422
Plin2	1644	565.25	2.90845	0.964686
Slc26a2	1312.25	451.25	2.90803	0.964513
Hmbox1	1519.25	522.75	2.90626	0.964637
Impad1	2916.25	1003.88	2.90499	0.96489
Lrrc58	2935	1011	2.90307	0.964892
Actn1	10349.5	3566.75	2.90166	0.964976
Ccdc120	859.25	296.25	2.90042	0.963856
Avl9	1000.38	345	2.89964	0.96417
Akna	729.375	251.75	2.89722	0.963411
Adamts10	776.125	268	2.89599	0.963592
Zfp768	348	120.5	2.88797	0.958746
Sft2d2	2796.75	969.25	2.88548	0.964861
Psmb10	885.75	307	2.88518	0.963897
Zbtb39	1147.5	398	2.88317	0.964334
Ttc3	5668	1968.38	2.87953	0.964939
Plekhh2	461	160.25	2.87676	0.961208
Rhob	981	341.5	2.87262	0.964078
Acvr2a	1011.75	352.5	2.87021	0.964144
Plscr3	772	269.75	2.86191	0.963546
Uaca	2690.12	940.25	2.86107	0.964834
Lrp1	11700.8	4090.75	2.86029	0.964939
Rras2	1341.5	469.125	2.85958	0.964487
Mapk4	867	303.25	2.85903	0.963818
Apol7d	3689	1291	2.85747	0.964856
Fam20c	245	85.75	2.85714	0.953348
Cdh11	344.25	120.5	2.85685	0.958481
Pcnx	2131.5	746.125	2.85676	0.964733
Firre	1164.75	407.75	2.85653	0.964293
Eno2	599	209.75	2.85578	0.962619
Srcap	1443.75	506.5	2.85044	0.964518
Ddah1	1550.75	544.25	2.84933	0.96457
Fam199x	1083.25	380.25	2.84878	0.964199
Arl4a	1049.75	368.75	2.84678	0.964154
Uvssa	565.25	198.75	2.84403	0.962339
Efnb3	269.25	94.75	2.84169	0.955013
Marcks	4195.25	1476.5	2.84135	0.964868
Agpat3	1553.25	546.75	2.84088	0.96457
Nktr	4562	1606	2.8406	0.964874
F2rl1	967	340.5	2.83994	0.964006
Pawr	2847.5	1002.75	2.83969	0.964811
Xrn1	1798.62	634.75	2.8336	0.964581
Lrrc8a	769.5	271.75	2.83165	0.963407
F3	326	115.25	2.82863	0.957699
Senp5	875.5	309.75	2.82647	0.963718
Ext1	1729.88	612.5	2.82429	0.96456
Plag1	556.75	197.375	2.82077	0.962164
Gpx8	239.75	85	2.82059	0.952629
Uggt2	376	133.5	2.81648	0.95918
Herc1	5050.25	1793.25	2.81626	0.964678
Cflar	752.25	267.125	2.8161	0.963209
Ap1s3	346.25	123	2.81504	0.958279
Cpsf6	5897.25	2096	2.81357	0.964685
Atp10d	1125.5	400.125	2.81287	0.964041
Mir22hg	258.5	92	2.80978	0.953978
Arrdc1	340.5	121.25	2.80825	0.958075
Mob1b	979	348.75	2.80717	0.963816
Chsy1	1037.75	369.75	2.80663	0.963925
Stk40	2307.25	823	2.80346	0.964555
Anxa2	3241.25	1156.25	2.80324	0.96463
Trib1	576.5	205.75	2.80194	0.962198
Rps6ka3	2126.62	760.25	2.79727	0.964209
Zfhx3	1277.75	457.25	2.79442	0.963867
Sppl2a	897	321	2.79439	0.963317
Cxcl16	359.25	128.75	2.79029	0.958314
Ifngr1	285	102.25	2.78729	0.955238
Msl1	1582.75	567.875	2.78715	0.964055
Nbea	1132.5	406.5	2.78598	0.963725
Ppp4r1l-ps	787.625	282.75	2.78559	0.963
Zbtb4	263.5	94.75	2.781	0.953881
Arhgap29	1582.75	569.75	2.77797	0.964052
Reck	701.125	252.5	2.77673	0.962637
Zfp365	300.5	108.25	2.77598	0.956037
Slc5a3	373.75	134.75	2.77365	0.958741
Ddit4	4090.75	1475.75	2.77198	0.964341
Maml1	1927.5	696.75	2.76642	0.964159
Cttn	6663.75	2410.5	2.76447	0.964369
Zfp280c	1155	418.25	2.76151	0.963742
Rfx3	623.25	225.75	2.7608	0.962179
Klhl24	3288.75	1192.75	2.75728	0.96427
Usp6nl	1833.75	666.25	2.75235	0.964092
Zfp334	913	332.25	2.74793	0.963293
Zfp113	426.5	155.25	2.74718	0.959841
Mterf3	1683.5	613	2.74633	0.964047
Sort1	2685.25	978.25	2.74495	0.964231
Mrc2	1067.5	389	2.74422	0.963587
Ddx58	1703.5	621	2.74316	0.964052
Stard10	420.125	153.25	2.74144	0.958937
Armcx4	2200.75	802.875	2.74109	0.963433
Pim2	1340.62	490	2.73597	0.963122
Cnot6l	854.875	312.75	2.73341	0.962393
Ctnnd1	9559.75	3498	2.73292	0.963601
Cdc42ep5	466.5	170.75	2.73206	0.959746
Rbp1	491.625	180	2.73125	0.960098
Rgs12	1138.75	417.125	2.73	0.962935
Ube2j1	871.625	319.5	2.72809	0.962433
Pcdhga11	4829.75	1771.25	2.72675	0.963573
Spag9	1940.5	712	2.72542	0.963379
Akap9	2718	998.5	2.72208	0.963477
Lad1	640.25	235.25	2.72157	0.961468
Dapk1	3423.25	1258	2.72118	0.963522
Spire1	1134.25	417.125	2.71921	0.96291
Khnyn	1227.25	451.875	2.71591	0.963003
Clic4	7315.25	2694.75	2.71463	0.963579
Psme1	2190.5	807	2.71437	0.963415
Cers2	1911.5	705	2.71135	0.963355
Ccdc85c	370.375	136.75	2.70841	0.957665
Zfp26	1342.75	496	2.70716	0.963103
Shroom4	375.25	138.75	2.7045	0.957798
Eva1b	358.125	132.5	2.70283	0.957156
Nck2	769.5	285	2.7	0.961983
Sh3glb1	2082	771.625	2.6982	0.963288
Cish	236.75	87.75	2.69801	0.950552
Wwc2	3336.25	1237.12	2.69678	0.963408
Nab2	630.25	234	2.69338	0.961266
Dennd5b	651	241.75	2.69286	0.961401
Zfp266	2524.25	937.75	2.69182	0.963352
Mid1ip1	1575.75	585.75	2.69014	0.963135
Sdc2	367.75	136.75	2.68921	0.957457
Rdx	7726.5	2874.75	2.68771	0.963474
Creb3	685.25	255.25	2.68462	0.961561
Edem1	1318.25	491.25	2.68346	0.962941
Tmc4	279.75	104.25	2.68345	0.95366
Gpr56	676.75	252.5	2.6802	0.961508
AI314180	2803.62	1046.75	2.67841	0.963343
Ncor2	5627	2101	2.67825	0.963427
Pafah1b2	2225	830.875	2.6779	0.96328
Mxd4	377.5	141	2.6773	0.95766
Amer1	894.625	335.25	2.66853	0.96231
Erbb2	1003	376	2.66755	0.962554
Usp27x	298	111.75	2.66667	0.954637
Rbm41	307.25	115.25	2.66594	0.953298
Nfkb1	1778.62	667.25	2.66561	0.961366
Wnk1	18855.8	7076	2.66475	0.961642
Pank3	1456.5	546.75	2.66392	0.961227
Hectd1	4885	1835.25	2.66176	0.961614
Mycbp2	4081.25	1533.88	2.66074	0.9616
Top2b	3711.25	1401	2.649	0.961589
Sept11	11449.5	4324.25	2.64774	0.961641
Zcchc11	4362	1647.5	2.64765	0.961605
Lyn	337.5	127.5	2.64706	0.954509
Stard4	1092	412.75	2.64567	0.960889
Dusp1	1415.5	535.25	2.64456	0.961199
AI480526	443.5	167.75	2.64382	0.957259
Zfp867	418.25	158.25	2.64297	0.956786
Nfkb2	1102.25	417.125	2.64249	0.9609
Ets2	1263.75	479.25	2.63693	0.961074
Susd4	1333.25	505.875	2.63553	0.961135
Dab1	653.25	248	2.63407	0.959523
Wipf1	381.5	144.875	2.6333	0.955854
Kdm5a	4010.5	1523.5	2.63243	0.961596
Gcc2	738.75	281.25	2.62667	0.959935
Map2	423.75	161.5	2.62384	0.95683
Sh2b3	757.625	288.75	2.62381	0.960009
Akap13	2123.5	809.75	2.62241	0.961427
Zfyve9	1364	520.25	2.62182	0.96113
Zfp865	803.5	307	2.61726	0.960189
Cyth3	569.875	217.75	2.61711	0.958851
Creb3l1	990	378.625	2.61472	0.960678
Ptpn11	5407	2068.25	2.61429	0.961594
Rgs3	533.75	204.5	2.61002	0.95839
Srebf2	6337.75	2429.25	2.60893	0.96152
Bex2	1123.75	431	2.60731	0.960809
Btbd7	1067.5	409.75	2.60525	0.960736
Chd6	3461	1328.75	2.6047	0.961469
N4bp2	3914.75	1503.5	2.60376	0.961488
Trim3	831.125	319.5	2.60133	0.960187
Nab1	1008.38	387.75	2.60058	0.960625
Plec	6066.5	2334.75	2.59835	0.961519
Sept6	903.5	348	2.59626	0.960382
Prkra	336	129.5	2.59459	0.954164
Csnk1g3	1447.12	558.625	2.59051	0.960631
Arl2bp	1642.38	634.25	2.58948	0.960733
Ptprf	14891.8	5757.25	2.58661	0.961065
March6	3968.75	1538.75	2.5792	0.961018
F2r	1582.75	614	2.57777	0.960703
Raph1	532.75	207	2.57367	0.957834
Ptprk	4156	1615.25	2.57298	0.961008
Hmgcr	2592.75	1008	2.57217	0.960924
Sparc	7986.5	3105.75	2.57152	0.961045
Aff4	11842.8	4605.5	2.57144	0.96105
Shc1	3073.25	1196	2.56961	0.960961
Spty2d1	783.625	305.5	2.56506	0.959511
Zfp644	2021.25	789.25	2.56098	0.96083
Pdpn	653.25	256	2.55176	0.958695
Gpc4	1988.75	781.25	2.5456	0.960665
Lbh	373.75	147	2.54252	0.954634
Ttbk2	414.5	163.25	2.53905	0.955651
Tirap	359.25	141.75	2.53439	0.954069
Prkaa2	852.75	336.5	2.53418	0.959486
Cd99l2	425	167.75	2.53353	0.955858
Phip	3247.38	1283.25	2.53059	0.960728
Smad5	2205.25	872.25	2.52823	0.960626
Slc2a3	64315	25470	2.52513	0.960809
Efna4	605.25	239.75	2.5245	0.958232
Foxn3	569.875	225.75	2.52436	0.95792
Arhgap1	2091.75	829.5	2.5217	0.960576
Bmpr1a	2415.88	958.25	2.52113	0.960631
Micall1	1011.75	401.5	2.51993	0.959844
Ankrd17	7338.75	2912.75	2.51953	0.960775
Lnpep	911.75	361.875	2.51952	0.959606
Mtx3	760.25	302	2.51738	0.959109
Axl	818.25	325.25	2.51576	0.959337
Mef2d	2777.25	1104	2.51562	0.960669
Mettl9	1419.5	566.5	2.50574	0.960311
Ube2h	1345.25	537.375	2.50337	0.960257
Cuedc1	644.5	257.75	2.50048	0.958471
Cnot7	1947.38	779	2.49984	0.960536
Gng2	1496	599	2.4975	0.960358
Sgpl1	2782.5	1114.5	2.49664	0.960667
Tnrc6b	3335	1337.5	2.49346	0.960706
Rtkn	417	167.25	2.49327	0.955545
Afap1l1	530.25	212.75	2.49236	0.95741
Larp7	2370.75	951.5	2.49159	0.960621
Mvb12b	745.25	299.25	2.49039	0.959027
Btbd3	803	322.5	2.48992	0.95926
Rabgap1l	1030	414	2.48792	0.954915
Lrp6	3030.5	1220.75	2.48249	0.955738
Pbx1	2089.38	841.75	2.48218	0.955621
Acvr1	412	166	2.48193	0.950476
Src	2477.25	998.875	2.48004	0.955687
Arhgef2	4212.5	1699	2.4794	0.955792
Dcaf10	553.5	223.25	2.47928	0.952703
Cul7	3661.25	1477.5	2.478	0.955772
Mtmr4	1186.75	479.25	2.47626	0.955137
Usp24	4218.88	1705.5	2.47369	0.955792
Bnip2	1625.75	657.5	2.47262	0.955473
Efemp2	526.625	213.25	2.46952	0.952377
Tanc2	620	251.75	2.46276	0.953303
Bcl2l2	689.5	280	2.4625	0.953756
Rapgef2	805.375	327.5	2.45916	0.954288
Sgms1	1189.75	484.125	2.45753	0.955133
Usp47	4124.62	1679.75	2.4555	0.955787
Gxylt1	1710	697.375	2.45205	0.955432
Kmt2e	1350.5	550.875	2.45155	0.955222
Evl	800.125	326.5	2.45061	0.954188
Cd151	1721	702.75	2.44895	0.955435
Map3k2	795.875	326	2.44133	0.95416
Cotl1	1740.5	713.25	2.44024	0.955443
Ccdc64	600.25	246	2.44004	0.953024
Ift57	744	305.5	2.43535	0.953845
Wbp5	5130.5	2107.62	2.43426	0.955635
Id1	937.25	385.25	2.43284	0.954495
Tln1	6261.75	2574.75	2.43198	0.955646
Arhgef16	823.375	338.75	2.43063	0.954166
Atxn7	406.5	167.25	2.43049	0.950024
Rere	4768.75	1964.25	2.42777	0.955628
Perp	1301.38	536.25	2.42681	0.955065
Pbrm1	4421.75	1822.25	2.42653	0.955622
Nrp2	2005.75	826.75	2.42607	0.955419
Zfp609	4244.75	1750	2.42557	0.955618
Sfxn3	484.5	199.75	2.42553	0.951527
Ilk	1974.75	815	2.42301	0.95541
Mex3c	2371.88	979.5	2.42152	0.955495
Spg20	876.125	361.875	2.42107	0.954327
Pik3cb	1366.62	564.5	2.42095	0.955127
Zfp282	629.5	260.25	2.41883	0.95291
Galnt10	981	405.625	2.41849	0.954353
Lsr	1613	667.25	2.41738	0.955044
Pak1	1116.25	462.25	2.41482	0.954614
Maged1	4314.75	1787.38	2.41401	0.955381
Plekha1	3887	1611.5	2.41204	0.955367
Smad1	1142.12	474.25	2.40828	0.954646
Pcbp4	5792	2405.88	2.40744	0.955401
Syngap1	569.875	236.75	2.40707	0.952344
Rap2b	1084.5	451.25	2.40332	0.954544
Endov	670.75	279.25	2.40197	0.953122
Zswim8	3055.5	1272.12	2.40189	0.955282
Znrf3	758.875	316	2.4015	0.953596
Map3k7	3344.25	1395.25	2.39688	0.955302
Extl3	2214.75	926.25	2.39109	0.955186
Atat1	482	201.75	2.3891	0.951146
Tmem65	596.75	249.875	2.38819	0.95253
Zmynd11	2188.62	917.375	2.38575	0.954426
Ice1	3925	1645.38	2.38547	0.954576
Tcf7l2	784.5	329.875	2.37817	0.95293
Clic1	2784.5	1171.75	2.37636	0.954508
Rnf19a	1401	590.75	2.37156	0.954106
Prkab2	948.625	400.125	2.37082	0.953447
Ralgapa1	1343.75	567	2.36993	0.953844
Kif1b	3313.5	1398.25	2.36975	0.95434
Huwe1	26682.8	11269.2	2.36775	0.954426
Dynlt3	662.75	280	2.36696	0.952069
Nfxl1	1514	640	2.36563	0.953976
Shoc2	1685.25	712.5	2.36526	0.954068
Anxa4	919.75	389	2.3644	0.953172
Phf10	5872	2485	2.36298	0.954404
Nckap5l	688.75	291.5	2.36278	0.952225
Zdhhc20	1407.25	596	2.36116	0.953902
Ankrd11	16545	7007.5	2.36104	0.954426
Gopc	757.625	321	2.3602	0.952594
March8	850.125	360.5	2.35818	0.952957
Rgp1	2197	932.875	2.35509	0.954219
E2f5	962.25	409.75	2.34838	0.95319
Dnmt3b	3607.25	1536.25	2.34809	0.954285
Larp4b	3413	1456.12	2.34389	0.954276
Kmt2a	4980.25	2126.5	2.34199	0.954325
Atn1	2752.75	1176.75	2.33928	0.954227
Ddx3x	24837	10618.5	2.33903	0.954357
Mex3a	3389.75	1449.38	2.33877	0.954273
Sfi1	742.125	317.75	2.33556	0.952405
Cbx5	17455	7475	2.33512	0.954344
Chmp2b	990	425	2.32941	0.953231
Mtpn	4763.25	2046	2.32808	0.954309
Ugcg	1252	538.5	2.32498	0.953658
Psme4	6521.25	2812.75	2.31846	0.951404
Lats1	1261.5	544.25	2.31787	0.950745
Atp8b2	1479.75	638.5	2.31754	0.950931
Pbxip1	987	426	2.3169	0.950294
Alg10b	1295.25	559.5	2.31501	0.950781
Sipa1l1	2892.62	1250.25	2.31364	0.951301
Sacm1l	1091	472.25	2.31022	0.950505
Ccdc6	2192.25	949.5	2.30885	0.951204
Plk2	1631.12	708	2.30385	0.950972
Gnai2	7451.25	3236.75	2.30208	0.951361
Cdc42se1	1413.75	614.75	2.29972	0.950833
Cand2	1425.75	620.25	2.29867	0.950843
Mapk8	1376.75	599	2.29841	0.950793
Msmo1	1114.75	485.75	2.2949	0.950484
Errfi1	1008	439.25	2.29482	0.950273
Ube3a	1564	681.75	2.2941	0.950932
Pde7a	1561.12	680.5	2.29409	0.95093
Birc6	5655.12	2468	2.29138	0.951348
Adam10	1733	757.125	2.28892	0.950908
Slc12a2	2404.12	1052.5	2.2842	0.951086
Rufy2	2305	1010	2.28218	0.951068
Zfp592	1295.25	567.875	2.28087	0.950608
Wdr1	2403.5	1056.5	2.27496	0.951085
Vezf1	2027.12	892.25	2.27192	0.950625
Plcg1	3585.5	1578.75	2.2711	0.950812
Cdh1	19064.2	8402.5	2.26888	0.950891
Cyp51	1972.75	869.75	2.26818	0.95061
Ahcyl1	3943.25	1739	2.26754	0.95083
Adam19	1297.25	572.75	2.26495	0.95023
Asap1	1575.75	697.375	2.25954	0.950445
Scd1	2919.75	1293.75	2.25681	0.950669
Dusp11	2882	1278.5	2.2542	0.950666
Apbb2	1283.25	571.25	2.24639	0.950103
Tmem245	3171	1412.75	2.24456	0.950687
Cks2	805.375	1807	-2.24368	0.950454
Park7	1448.75	3251.25	-2.24418	0.950691
Tra2a	1697.25	3810.5	-2.2451	0.950723
Eif4e2	1519.25	3411.25	-2.24535	0.950702
Prdx1	4954.5	11132.5	-2.24695	0.95079
Tmem131	2716.25	6104.75	-2.24749	0.950767
Pias4	628	1412	-2.24841	0.950223
Thop1	1180.75	2656.88	-2.25016	0.950642
Cdca2	917.75	2065.5	-2.25061	0.950533
Nfyb	869.5	1957.12	-2.25086	0.950503
Cdca3	1052.62	2381.25	-2.2622	0.950707
Rpa1	1970.5	4459	-2.26288	0.950846
Snrpc	839.5	1902	-2.26563	0.950592
Hexa	814	1848.5	-2.27088	0.950578
Chchd3	971.5	2209.25	-2.27406	0.951045
Pus1	601	1367.5	-2.27537	0.950668
Sugt1	1179	2684.38	-2.27682	0.951122
Ndufs6	469	1069.12	-2.27958	0.950289
Trappc13	681.75	1555.62	-2.28181	0.950812
Aars2	470	1072.5	-2.28191	0.950297
Tbl2	548.5	1252.62	-2.28373	0.950561
Ubr7	1232	2817.75	-2.28713	0.951137
Mrpl12	707.75	1619	-2.28753	0.95085
Smarcal1	444.25	1017.12	-2.28953	0.95029
Tufm	509.25	1166.88	-2.29136	0.950573
Use1	418.25	958.75	-2.29229	0.950159
Edf1	766.25	1756.5	-2.29233	0.951028
Mrpl30	448.5	1030	-2.29654	0.950328
Kdm3a	1503.5	3453.5	-2.29697	0.95129
Dock6	1668.75	3834	-2.29753	0.951308
Mrpl51	568.75	1306.75	-2.29758	0.950736
Rarg	751	1727.25	-2.29993	0.951018
Tonsl	481.25	1107	-2.30026	0.950472
Brca2	1550	3571	-2.30387	0.951295
Rfc2	865.5	1996.62	-2.3069	0.951154
Ckap2	854.875	1973.25	-2.30823	0.95115
Dap3	1216.5	2809.38	-2.30939	0.951295
Wdr82	1555.75	3596.25	-2.31159	0.951345
Lmnb2	713.25	1651.5	-2.31546	0.951036
Klf3	933.5	2162.38	-2.31642	0.951199
Bub1b	2096.88	4860.75	-2.31809	0.951386
Tnik	258.5	600.25	-2.32205	0.951403
Cacna1a	292.875	680.5	-2.32352	0.952041
Zfp142	584.5	1358.25	-2.32378	0.953757
Ecsit	228.25	530.5	-2.32421	0.950664
Ube2c	1248.5	2903.75	-2.32579	0.954225
Higd1a	354	824	-2.32768	0.95275
Stk16	453.75	1056.5	-2.32837	0.953377
Ccdc18	305.5	712	-2.33061	0.952239
Lyplal1	369.5	861.5	-2.33153	0.952892
Porcn	207.75	484.75	-2.33333	0.950019
Atp5c1	2208.5	5154.5	-2.33394	0.954314
Cisd1	357.25	833.875	-2.33415	0.952791
Rplp2	5451.25	12739	-2.3369	0.954344
Rpl37	4177.5	9767	-2.338	0.954355
Kifc5b	437.5	1023	-2.33829	0.953331
Slc25a5	2856.75	6680.25	-2.33841	0.954341
Irf3	228.25	533.75	-2.33844	0.950743
Fam162a	624.25	1460.75	-2.34001	0.95386
Etfa	1028.25	2410.5	-2.34427	0.954186
Ino80dos	249.25	584.5	-2.34504	0.951311
Dhodh	327.5	768.125	-2.34542	0.952554
Uba52	279.75	656.25	-2.34584	0.95193
Dhx32	607.5	1425.25	-2.34609	0.953838
Chd1l	469	1100.75	-2.34701	0.953473
Psrc1	1594	3741.25	-2.34708	0.954292
Rtel1	1028.25	2413.62	-2.34731	0.954187
Commd4	348.75	819.25	-2.3491	0.952763
Gatb	221.75	521	-2.34949	0.950602
Mmachc	248	582.75	-2.3498	0.951293
Cog4	758.875	1784.75	-2.35184	0.954037
Hint1	1311.5	3086.5	-2.35341	0.954256
Nol6	2053.25	4832.75	-2.35371	0.954323
Mrps9	725.25	1707.25	-2.35402	0.954076
Zw10	524.75	1236	-2.35541	0.953737
Ndufs5	258.5	609.75	-2.3588	0.951648
Amt	447.25	1055.25	-2.35942	0.953479
Sdhb	787.625	1860.75	-2.36248	0.954133
Kifc1	975.75	2306.88	-2.36421	0.954244
Lancl1	496.5	1175	-2.36657	0.953672
Cep85	649.25	1538.75	-2.37004	0.953992
Dnajc15	198	470	-2.37374	0.95016
Rpl14	8388.75	19934	-2.37628	0.954631
Samd1	285	677.5	-2.37719	0.952381
Cdc45	587.75	1398.25	-2.37899	0.954106
Rexo2	382.75	910.75	-2.37949	0.953367
Dars	2080.25	4952.75	-2.38084	0.9546
Trap1	2367.62	5639.25	-2.38182	0.954607
Ubac1	598.25	1426.5	-2.38445	0.954125
Nit2	433.25	1033.25	-2.38488	0.953657
Hibch	226.5	540.25	-2.38521	0.951175
Gkap1	330.75	790.125	-2.38889	0.953714
Mdm4	1574	3762.75	-2.39057	0.955321
Aamp	1825	4364.12	-2.3913	0.955341
Fbxo6	211.75	506.5	-2.39197	0.951508
Dgka	389	930.5	-2.39203	0.954173
Amdhd2	286.5	685.625	-2.39311	0.953203
Setd6	408.5	978.25	-2.39474	0.954288
Rpl38	1920.5	4600	-2.39521	0.955346
Praf2	373.75	896.25	-2.39799	0.95409
Rabif	364.75	875.75	-2.40096	0.954035
Rpap1	1274.62	3063.5	-2.40345	0.955323
Bckdhb	299.25	719.5	-2.40434	0.953455
Bcas3	423.75	1018.88	-2.40442	0.954431
Fcho1	233.25	560.875	-2.40461	0.95225
Hmgcl	193	464.125	-2.40479	0.950923
Sik1	657.5	1581.5	-2.40532	0.955023
Eef1b2	8130	19555.8	-2.40538	0.955423
Rpl39	1647.5	3971	-2.41032	0.955372
Atic	2503.25	6036.62	-2.41152	0.955403
Ctsa	1117.12	2695.25	-2.41267	0.955294
Secisbp2	382.75	923.875	-2.41378	0.954214
Ptgr1	192.25	464.125	-2.41417	0.950923
Rmnd5b	464	1121.25	-2.41649	0.954624
N4bp3	363.75	879.25	-2.41718	0.954094
Rps27l	1241.62	3003.88	-2.41931	0.955321
Ndufa11	414	1001.62	-2.41938	0.954402
Nid1	1514	3664.75	-2.42057	0.955598
Pmf1	641.375	1553.25	-2.42175	0.955249
Gadd45gip1	327.5	793.75	-2.42366	0.954042
Tmco4	185.375	449.5	-2.42481	0.95094
Ticrr	919.75	2231.12	-2.4258	0.955472
Ssbp4	636.75	1546.88	-2.42933	0.955248
Pias2	1501.5	3653.25	-2.43307	0.955598
Dalrd3	364.75	887.75	-2.43386	0.954374
Ccnd3	1571	3824.75	-2.4346	0.955605
Polr2f	422.75	1030	-2.43643	0.954711
Sec61b	531.125	1294.5	-2.43728	0.95516
Nup43	760.75	1855.25	-2.43871	0.955476
Cpe	377.5	921	-2.43974	0.954556
Rpl13a	11919.2	29080.2	-2.43977	0.955761
Slc10a7	305.5	746.125	-2.44231	0.953958
Adrb3	190	464.125	-2.44276	0.951346
Sema4d	369.5	903	-2.44384	0.954521
Sun1	1462.25	3574.38	-2.44443	0.955693
Pebp1	2384.5	5831.25	-2.44548	0.95574
Pcbp3	191	468	-2.45026	0.951435
Pura	566.5	1388.5	-2.45102	0.955247
Cd9	1181.5	2897.25	-2.45218	0.955652
Noc4l	867	2126.75	-2.453	0.955551
Srp9	988.125	2423.88	-2.453	0.955602
Ubtf	2910.5	7141.75	-2.45379	0.955822
Angel2	654	1610	-2.46177	0.955462
Tada2a	551	1357.5	-2.4637	0.955304
Slc2a8	176	433.75	-2.46449	0.950882
Hint2	201.75	497.75	-2.46716	0.952003
Fancd2	1023	2524.25	-2.4675	0.955691
Mcl1	3453.5	8522	-2.46764	0.95583
Slc25a36	3203.62	7924	-2.47345	0.955829
Gabbr1	1037	2565.5	-2.47396	0.955697
Mcm10	1395.62	3453.5	-2.47452	0.955762
Dus3l	545	1349	-2.47523	0.955303
Enah	4300.5	10648.2	-2.47605	0.955835
Ndufa7	923	2286.75	-2.47752	0.95566
Nudt19	223	553.375	-2.4815	0.952703
Zwilch	949.5	2361.5	-2.4871	0.95567
Rpl27a	3899.75	9706.75	-2.48907	0.960784
Mrpl36	241.75	601.75	-2.48914	0.958134
Ftl2	1398.25	3482.5	-2.49061	0.960713
Rfc4	658	1640.62	-2.49335	0.960434
Cebpzos	288.5	719.5	-2.49393	0.958904
Exo1	660	1646.38	-2.49451	0.960437
Slc25a28	221.75	553.375	-2.49549	0.95767
Slc37a1	175.5	438	-2.49573	0.955997
Gins1	246	614	-2.49593	0.958254
Def6	154	384.5	-2.49675	0.954716
Ybx2	138.75	346.75	-2.4991	0.953532
Gstm4	141	352.5	-2.5	0.953714
Ash2l	2973	7432.75	-2.50008	0.960775
Sdhc	520.25	1300.75	-2.50024	0.960211
Mut	512.25	1282.75	-2.50415	0.960195
Pusl1	312.5	783	-2.5056	0.959191
Psmg1	516.25	1293.75	-2.50605	0.960205
Ak6	451.25	1131.25	-2.50693	0.960035
Ndufs8	316	792.25	-2.50712	0.959231
Wrap53	207	519	-2.50725	0.957305
Bckdha	636.75	1597	-2.50805	0.960416
Rpl35a	2635	6611.5	-2.50911	0.960771
Ppcdc	178.25	447.5	-2.51052	0.95622
Hectd3	281.25	706.5	-2.512	0.958854
Chek1	612.5	1538.75	-2.51224	0.960387
Banf1	1768.38	4443.12	-2.51255	0.960748
Hat1	1662.5	4177.5	-2.51278	0.960742
Kdm5b	5296.62	13310.5	-2.51302	0.960785
Klf9	961	2417.75	-2.51587	0.960631
Sgol1	618.25	1555.62	-2.51617	0.960399
Fam96b	319.5	804	-2.51643	0.959289
Abtb1	439	1105.25	-2.51765	0.960005
Pdcd2	458.25	1154.5	-2.51937	0.960066
Kit	752	1895.25	-2.52028	0.960525
Ndufs2	1681	4238	-2.52112	0.960743
Minos1	533.75	1345.75	-2.52131	0.960261
Ptp4a3	466.5	1176.25	-2.52144	0.960091
Lsm5	355.25	896.25	-2.52287	0.959599
Arhgef39	173.5	438	-2.5245	0.956087
Slc19a2	772	1949	-2.52461	0.960565
Acy1	191	482.75	-2.52749	0.95686
Dkc1	1416.75	3587.62	-2.53229	0.960745
Ppa2	340.5	862.25	-2.53231	0.959511
Gpx1	2025.75	5130.5	-2.53264	0.960783
Dhtkd1	288.5	731.25	-2.53466	0.959022
Dut	1044.25	2648.25	-2.53603	0.960685
Mapk1ip1	133.5	338.75	-2.53745	0.95338
Mrpl28	521	1322.25	-2.53791	0.960272
Mif	2363	5999.25	-2.53883	0.960792
Tmem143	171.375	435.625	-2.54194	0.956174
Susd2	123	312.75	-2.54268	0.952327
Pole2	239.75	609.75	-2.54327	0.958393
Cep131	267.25	679.75	-2.5435	0.958851
Mdc1	1899	4839.25	-2.54831	0.960866
Rpl41	3740.25	9531.75	-2.54843	0.960895
Lsm4	1213.75	3095.25	-2.55015	0.960807
Rpe	533.75	1361.25	-2.55035	0.96039
Prmt3	658.75	1680.5	-2.55104	0.960573
Snrpg	984.5	2511.75	-2.5513	0.960758
Ndufc1	241.75	617	-2.55222	0.958457
Lin52	134.75	344.125	-2.5538	0.953705
Enoph1	435	1112.75	-2.55805	0.960295
Bola2	323.5	828	-2.55951	0.959667
Atp1b2	387.25	991.25	-2.55972	0.960088
Lck	211.75	542.25	-2.5608	0.957918
Ect2	1507	3860.5	-2.56171	0.961001
Aldoa	10814	27706.8	-2.56212	0.96105
Endog	124	317.75	-2.5625	0.952788
Avpi1	179.5	460.25	-2.56407	0.956813
Eras	141	361.875	-2.56649	0.954475
Espl1	1468.5	3769.5	-2.56691	0.960998
Col26a1	107.25	275.5	-2.56876	0.950549
Gstp1	138.75	357.25	-2.57477	0.954372
E2f1	383.25	987.5	-2.57665	0.960103
mt-Nd3	2089.38	5383.75	-2.57673	0.961042
Sec61g	509.25	1312.25	-2.57683	0.960532
Nrg4	190	490	-2.57895	0.957334
Mpst	199.5	515	-2.58145	0.957651
Isyna1	1071	2765.25	-2.58193	0.960952
Gsg2	250.25	646.25	-2.58242	0.958852
[truncated: 1,272 more rows]
