# Supplementary material for: Cripto is essential to capture mouse epiblast stem cell and human embryonic stem cell pluripotency
Source: Nat Commun. 2016 Sep 2;7:12589. doi: 10.1038/ncomms12589 (PMC5025790; doi:10.1038/ncomms12589)
Supplement: Supplementary Data 2 — List of genes differentially expressed in Serum/LIF vs F/A -induced Cripto KO cells. [file ncomms12589-s3.xlsx]

## Sheet: Cripto KO cells
Gene Symbol	Cripto KO ESCs		Fold-change	prob_mean
	bFgf/Activin A	Lif/FBS
Shh	2181.5	0.5	4363	0.999943
Aplnr	2443	0.75	3257.33	0.999956
Actc1	878.5	0.5	1757	0.999578
T	5750.5	3.75	1533.47	1
Hand2	578	0.5	1156	0.998988
Hapln1	493	0.5	986	0.998615
Tmprss2	722.5	0.75	963.333	0.999377
Cdx2	675.5	0.75	900.667	0.999278
Cyp26a1	1791.75	2	895.875	0.99991
Hand1	1777.25	2	888.625	0.999908
Bmp5	425	0.5	850	0.99812
Itgb8	416.375	0.5	832.75	0.998035
Foxb1	607.5	0.75	810	0.999085
Egflam	535.5	0.75	714	0.998823
Sprr2a3	323.5	0.5	647	0.996819
Igf2	31938.5	50.25	635.592	1
Frzb	1123.62	2	561.812	0.999743
Fgf8	1069.5	2	534.75	0.999719
Hoxd3	393	0.75	524	0.997822
Fgf5	389	0.75	518.667	0.997773
Capn6	2753.25	5.5	500.591	0.999969
Hoxb1	369.75	0.75	493	0.997522
Cd36	344.25	0.75	459	0.997169
Dgkk	883.75	2	441.875	0.999582
Igfbp5	7907.25	18.25	433.274	1
Arsi	316	0.75	421.333	0.99667
Samd3	207.75	0.5	415.5	0.992881
Klhl6	203.625	0.5	407.25	0.992639
Igf2os	1357.5	3.75	362	0.999836
Unc5c	688.75	2	344.375	0.999308
Hoxd9	170.875	0.5	341.75	0.98992
Bmp2	1277	3.75	340.533	0.999815
Dkk1	940.25	3	313.417	0.999627
Wnt8a	155.25	0.5	310.5	0.988005
Dscam	143.25	0.5	286.5	0.986249
Prdm6	203.625	0.75	271.5	0.992574
Pax3	132.75	0.5	265.5	0.984414
Acta1	1426	5.5	259.273	0.99985
Msx1	943.5	3.75	251.6	0.999628
Popdc2	185	0.75	246.667	0.991212
Krt8	22698.8	93.5	242.767	1
Nog	1063.25	4.75	223.842	0.999715
Olfml2a	166	0.75	221.333	0.989386
Psca	110	0.5	220	0.978495
Lgr5	103.75	0.5	207.5	0.976313
Rasef	773.75	3.75	206.333	0.999456
Cxxc4	153.25	0.75	204.333	0.98774
Synpo2l	396.75	2	198.375	0.99784
Meox1	575.25	3	191.75	0.998973
Hoxaas2	373.75	2	186.875	0.997553
Gbp2	1960	10.5	186.667	0.999926
Krt18	16358.5	87.75	186.422	1
Sema6d	135.25	0.75	180.333	0.98482
Ebf2	128.75	0.75	171.667	0.983584
Cer1	85.75	0.5	171.5	0.967321
Ptn	506	3	168.667	0.998669
Il15ra	125.5	0.75	167.333	0.982712
Amer3	81.75	0.5	163.5	0.964667
Chsy3	122.375	0.75	163.167	0.981965
Lhx1	319.75	2	159.875	0.996705
Kdr	739.5	4.75	155.684	0.999403
Lbx1	77.75	0.5	155.5	0.961583
Fam163a	73.75	0.5	147.5	0.95809
Gata6	800.25	5.5	145.5	0.999492
Hoxb5os	70	0.5	140	0.954094
Rgs4	70	0.5	140	0.954094
Slc8a1	70	0.5	140	0.954094
Prtg	18239.8	131.25	138.97	1
Trabd2b	277.25	2	138.625	0.99572
Car4	4313	31.5	136.921	0.999992
Lypd6b	101.75	0.75	135.667	0.975519
Leprel1	742.75	5.5	135.045	0.999406
Heph	267.75	2	133.875	0.995419
Hoxd8	100	0.75	133.333	0.974676
Crb2	1294.25	9.75	132.744	0.999819
Zbtb16	258.5	2	129.25	0.995123
Vtn	96	0.75	128	0.972858
Pcdh18	987.625	7.75	127.435	0.999661
Tagln	13664	110	124.218	1
Tbx20	668.875	5.5	121.614	0.999247
Gata5	87.75	0.75	117	0.96859
Acta2	6033	52.5	114.914	1
Cysltr1	83.75	0.75	111.667	0.966031
Myh7	1841.25	16.5	111.591	0.999913
Tacstd2	520.5	4.75	109.579	0.998731
Sema6a	1571	14.75	106.508	0.999878
Zim1	580.75	5.5	105.591	0.998982
Hoxb2	971.5	9.75	99.641	0.999647
Klhl34	73.75	0.75	98.3333	0.95809
Lmx1a	294.75	3	98.25	0.996158
Cldn11	72.25	0.75	96.3333	0.956155
Tgfb2	3425.75	35.75	95.8252	0.99998
Slitrk2	70	0.75	93.3333	0.954094
Klhl4	346.75	3.75	92.4667	0.997169
Evx1	181.75	2	90.875	0.990785
Ndnf	68	0.75	90.6667	0.951828
Aldh1a2	1084.25	12	90.3542	0.999721
Pappa	686.75	7.75	88.6129	0.999291
Irx3	1653	18.75	88.16	0.99989
Tbx1	175.5	2	87.75	0.990208
Krt19	5815	66.5	87.4436	1
Amot	5196.75	59.5	87.3403	0.999999
Sp5	1723.75	19.75	87.2785	0.9999
Foxa2	897.125	10.5	85.4405	0.999588
Adra2a	170.875	2	85.4375	0.98971
Gata3	252.25	3	84.0833	0.994877
Pcdh7	1921.12	23.25	82.629	0.999922
Piezo2	805	9.75	82.5641	0.999493
Dchs1	697	8.5	82	0.999312
Pgf	243.5	3	81.1667	0.994523
Cfc1	385	4.75	81.0526	0.997675
Pdzrn3	688.75	8.5	81.0294	0.999294
Sparcl1	159.875	2	79.9375	0.988421
Rbms3	239.75	3	79.9167	0.994364
Rbm24	651.25	8.5	76.6176	0.999195
Sp8	416.375	5.5	75.7045	0.997989
Usp18	584.25	7.75	75.3871	0.998986
Irx5	508.5	6.75	75.3333	0.998658
Prickle1	2710	36.5	74.2466	0.999967
Pkdcc	4868.25	65.75	74.0418	0.999997
Hoxb3os	1454.75	19.75	73.6582	0.999853
Nkx6-1	147.25	2	73.625	0.986727
Fbn2	3841.75	52.5	73.1762	0.999986
Greb1l	3409.25	47	72.5372	0.99998
Haglr	141.125	2	70.5625	0.985742
Fndc3c1	1987	28.25	70.3363	0.999927
Zfp503	1476.5	21	70.3095	0.999859
Galnt14	205.75	3	68.5833	0.992574
Hs3st3a1	135.25	2	67.625	0.984615
Foxc2	987.625	14.75	66.9576	0.999657
Cited1	517.75	7.75	66.8065	0.998706
Wnt4	313	4.75	65.8947	0.996529
Fut4	130.875	2	65.4375	0.983584
Gfra2	440.875	6.75	65.3148	0.998207
Tal2	128.75	2	64.375	0.98316
Foxa1	498	7.75	64.2581	0.998603
Osr1	350	5.5	63.6364	0.997182
Gprc5c	3509.5	57	61.5702	0.999981
Hoxa2	334.25	5.5	60.7727	0.99691
Slc39a8	1744.62	29.5	59.1398	0.999901
Dach1	323.5	5.5	58.8182	0.996724
Wnt10b	115.25	2	57.625	0.979771
Myl3	113.25	2	56.625	0.979141
Isg15	435.5	7.75	56.1935	0.998148
Prox1	264.25	4.75	55.6316	0.995234
Mnx1	207.75	3.75	55.4	0.992702
Ednra	166	3	55.3333	0.989157
Six2	258.5	4.75	54.4211	0.995023
Oprk1	161.5	3	53.8333	0.988557
Cmpk2	107.625	2	53.8125	0.977105
Foxl2	107.625	2	53.8125	0.977105
Vstm2b	107.625	2	53.8125	0.977105
Maml3	1357.5	25.25	53.7624	0.999832
Adra2b	105.75	2	52.875	0.976313
Alox15	352.5	6.75	52.2222	0.997203
Eya2	443.5	8.5	52.1765	0.998218
Gpm6a	103.75	2	51.875	0.975519
Wnt3	243.5	4.75	51.2632	0.994445
Irx3os	241.875	4.75	50.9211	0.994403
Airn	101.75	2	50.875	0.974676
Pmp22	2126.62	42.75	49.7456	0.999937
Podxl	22973.8	464.25	49.4857	1
Thsd4	1144.12	23.25	49.2097	0.999743
Arg1	97.75	2	48.875	0.972858
Spon1	96	2	48	0.972377
Ptprt	175.5	3.75	46.8	0.990018
Atp1a2	314.75	6.75	46.6296	0.996529
Rarb	447.5	9.75	45.8974	0.998233
Myocd	137.375	3	45.7917	0.98482
Fras1	1460.62	32.5	44.9423	0.999851
Meis1	662.75	14.75	44.9322	0.999211
Cnksr2	471.5	10.5	44.9048	0.998414
Gbp4	346.75	7.75	44.7419	0.997108
Mogat2	469.375	10.5	44.7024	0.998396
Fam107a	132.75	3	44.25	0.983795
Chst15	1021.5	23.25	43.9355	0.999674
Ctnna2	87.75	2	43.875	0.967321
Col23a1	294.75	6.75	43.6667	0.996083
Fzd2	3782.12	87	43.4727	0.999984
Rrad	161.5	3.75	43.0667	0.988421
Krt7	805	18.75	42.9333	0.999481
Sema3d	85.75	2	42.875	0.966031
Pax9	159.875	3.75	42.6333	0.988292
Clic5	127.5	3	42.5	0.982712
Rem2	127.5	3	42.5	0.982712
H19	40009.5	941.5	42.4955	1
Mef2c	285	6.75	42.2222	0.995812
Limch1	1662.25	39.75	41.8176	0.999889
Tpm1	50091.2	1203.75	41.6127	1
Sept4	612.5	14.75	41.5254	0.999056
Rspo3	819.5	19.75	41.4937	0.999497
Isl1	348.625	8.5	41.0147	0.997126
Adamts1	627.25	15.5	40.4677	0.999099
Adamts6	151	3.75	40.2667	0.987019
Tmem119	390.875	9.75	40.0897	0.997685
Samd4	1042.25	26	40.0865	0.999689
Zfp703	1962.75	49	40.0561	0.999923
Cpxm2	190	4.75	40	0.99131
Stxbp6	269.625	6.75	39.9444	0.995329
Clu	10123	254.75	39.737	1
Foxc1	1163.12	29.5	39.428	0.999752
St8sia4	117.25	3	39.0833	0.980077
Pkd1l1	464.25	12	38.6875	0.998347
Fgfbp1	826.5	21.5	38.4419	0.999503
Ror1	297	7.75	38.3226	0.996108
Hoxa5	181.75	4.75	38.2632	0.990587
Tnnt3	76	2	38	0.959012
Msx2	553.5	14.75	37.5254	0.998838
Wnt5a	1407.5	37.75	37.2848	0.999837
Gbp9	389	10.5	37.0476	0.997649
Meis2	1646.38	45	36.5861	0.999886
Hoxd1	245.75	6.75	36.4074	0.994488
Stbd1	199.75	5.5	36.3182	0.992017
Hoxb3	435.5	12	36.2917	0.998111
Kitl	839.75	23.25	36.1183	0.999519
Kif26b	861.5	24	35.8958	0.999543
Gpc6	932.125	26	35.851	0.999606
Flrt3	759	21.5	35.3023	0.999406
Lor	70	2	35	0.95296
Ccnd2	8025.75	229.75	34.9325	1
Arhgap6	130.875	3.75	34.9	0.983374
Scel	103.75	3	34.5833	0.975116
Zeb2os	68	2	34	0.950648
Olfml3	127.5	3.75	34	0.982464
Wnt6	1232.25	36.5	33.7603	0.999784
Cdh2	3674.25	110	33.4023	0.999982
Edn1	100	3	33.3333	0.973782
Ptprd	342	10.5	32.5714	0.996971
Myl9	960.5	29.5	32.5593	0.99962
Cd248	903	28.25	31.9646	0.999573
Sox17	269.625	8.5	31.7206	0.995298
Kcnq5	94	3	31.3333	0.970832
Psmb8	396.75	12.75	31.1176	0.997717
Nkx1-2	238.25	7.75	30.7419	0.994074
Hoxb4	115.25	3.75	30.7333	0.979141
Cdh6	92	3	30.6667	0.969735
Arhgef26	321.25	10.5	30.5952	0.99657
Calcrl	389	12.75	30.5098	0.997619
Hoxa1	704.75	23.25	30.3118	0.999297
Foxq1	166	5.5	30.1818	0.988808
Cthrc1	203.625	6.75	30.1667	0.99215
Pdzk1ip1	89.75	3	29.9167	0.967968
Prkg1	89.75	3	29.9167	0.967968
Fam212a	141.125	4.75	29.7105	0.9852
Prkd1	771.5	26	29.6731	0.999418
Cyr61	7957.25	269.75	29.4986	1
Rasgrp3	456.25	15.5	29.4355	0.998258
Pdlim3	249.75	8.5	29.3824	0.994563
Fat3	139	4.75	29.2632	0.98482
Lmo2	285	9.75	29.2308	0.995719
Aff2	159.875	5.5	29.0682	0.988005
Nnat	2774	97.75	28.3785	0.999967
Foxf1	190	6.75	28.1481	0.991128
Tnni1	132.75	4.75	27.9474	0.983582
Gata4	1361.12	49	27.7781	0.999825
Wls	5522.75	199.25	27.7177	0.999998
Fam65c	103.75	3.75	27.6667	0.975114
Zmiz1os1	103.75	3.75	27.6667	0.975114
Trim54	130.875	4.75	27.5526	0.983158
Tox3	330	12	27.5	0.996723
Adamts15	514.5	18.75	27.44	0.998625
Igsf11	211.25	7.75	27.2581	0.992638
Lhfpl2	1473.75	54.25	27.1659	0.999848
Pcsk9	101.75	3.75	27.1333	0.974233
Efemp1	207.75	7.75	26.8065	0.992435
Smoc2	487.5	18.25	26.7123	0.998464
Cdk14	560	21	26.6667	0.998842
Sox9	638.5	24	26.6042	0.999106
Slc5a5	364.75	13.75	26.5273	0.997285
Asb4	79.5	3	26.5	0.960762
Nedd9	569.25	21.5	26.4767	0.998876
Gucy1b3	145.5	5.5	26.4545	0.985906
Fam160a1	125.5	4.75	26.4211	0.981703
Nkd1	793.75	30.25	26.2397	0.999444
Anxa3	2276.75	87	26.1695	0.999941
Cnn1	791.5	30.25	26.1653	0.999438
Peg3	35218.8	1349	26.1073	0.999998
Flt1	1457.38	56	26.0246	0.999843
Hoxa9	76	3	25.3333	0.958086
Gpr124	2016.88	79.75	25.29	0.999921
Btbd17	94	3.75	25.0667	0.970279
Slc16a2	454	18.25	24.8767	0.998214
Mfap3l	260.25	10.5	24.7857	0.994873
Irgm1	953.25	38.5	24.7597	0.999606
Thsd7a	314.75	12.75	24.6863	0.996405
Tspan12	406.125	16.5	24.6136	0.997784
Hoxc8	135.25	5.5	24.5909	0.983791
Hrc	239.75	9.75	24.5897	0.994071
Clstn2	73.75	3	24.5833	0.955142
Pitx2	638.5	26	24.5577	0.999099
Ppp2r2b	92	3.75	24.5333	0.969158
Dlk1	3217.5	131.25	24.5143	0.999971
Gbp7	238.25	9.75	24.4359	0.993979
Stra6	309.375	12.75	24.2647	0.99627
Fam84a	72.25	3	24.0833	0.95409
Zfp608	1791.75	74.5	24.0503	0.999897
Mfap4	367.75	15.5	23.7258	0.997292
Has2	1631.25	69.25	23.556	0.999871
Hoxb5	87.75	3.75	23.4	0.966666
Wnk4	157.5	6.75	23.3333	0.987447
Foxd2	110	4.75	23.1579	0.977096
Zfp36l3	110	4.75	23.1579	0.977096
Apln	194.5	8.5	22.8824	0.991385
Igdcc3	1300.75	57	22.8202	0.999795
Prnd	372	16.5	22.5455	0.997333
Cdc42ep1	1097.5	49	22.398	0.999701
Hmcn1	478.75	21.5	22.2674	0.998378
Hoxaas3	122.375	5.5	22.25	0.980612
Bcl2	401.75	18.25	22.0137	0.997698
Fzd4	658	30.25	21.7521	0.999133
F5	396.75	18.25	21.7397	0.997629
Ets1	1444.12	66.5	21.7162	0.999819
Ism1	143.25	6.75	21.2222	0.98518
Nxf7	79.5	3.75	21.2	0.959875
Akap5	1813.88	85.75	21.1531	0.999883
Spin2c	439.125	21	20.9107	0.998044
Twist2	141.125	6.75	20.9074	0.9848
Irs2	2811	136.25	20.6312	0.999947
Six1	612.5	30.25	20.2479	0.998989
Nrep	2672.75	133.5	20.0206	0.99994
Flnc	14937.8	747	19.997	0.99998
Nes	4330.5	217.25	19.9333	0.999971
Slc4a4	369.75	18.75	19.72	0.997244
Arl4c	5911	300.75	19.6542	0.999958
Unc5b	7039.5	360.5	19.527	0.999958
Itih5	190	9.75	19.4872	0.99083
Ntm	92	4.75	19.3684	0.968548
Pcdh8	92	4.75	19.3684	0.968548
Car14	764.75	39.75	19.239	0.999343
Pard3b	264.25	13.75	19.2182	0.994873
Irs1	1008.38	52.5	19.2071	0.999601
Pth1r	294.75	15.5	19.0161	0.995796
Vrtn	456.25	24	19.0104	0.998149
Lpar6	754.25	39.75	18.9748	0.999322
Dsc2	1021.5	54.25	18.8295	0.99961
Plxnd1	993.875	53	18.7524	0.999586
Rasgef1b	342	18.25	18.7397	0.996777
Greb1	933.5	50.25	18.5771	0.999542
Hoxa3	431.5	23.25	18.5591	0.997931
Lrrn4	712.75	38.5	18.513	0.999236
Mx2	101.75	5.5	18.5	0.973272
Ncald	143.25	7.75	18.4839	0.984974
St8sia2	87.75	4.75	18.4737	0.965989
Tnnt2	192.5	10.5	18.3333	0.991009
Sel1l3	385	21	18.3333	0.997414
Irx1	476.25	26	18.3173	0.99829
Serpinb9b	233.25	12.75	18.2941	0.993561
Igfbp3	1980	108.25	18.291	0.999876
Sdk1	178	9.75	18.2564	0.989668
Rab38	190	10.5	18.0952	0.990743
Lphn2	5733.75	317.25	18.0733	0.999958
Erich2	85.75	4.75	18.0526	0.964625
Hoxb6	85.75	4.75	18.0526	0.964625
Zfp467	229.75	12.75	18.0196	0.993404
Rprm	355	19.75	17.9747	0.997006
Pdgfra	1463.75	81.75	17.9052	0.999756
Scara3	616.25	34.5	17.8623	0.998922
Rin3	743.875	41.75	17.8174	0.999261
Hsd11b2	502.5	28.25	17.7876	0.998418
Ifih1	137.375	7.75	17.7258	0.983711
Fam101b	239.75	13.75	17.4364	0.993813
Cxx1c	169.25	9.75	17.359	0.988602
Efna5	147.25	8.5	17.3235	0.98547
Has2os	181.75	10.5	17.3095	0.989934
Col4a5	1235.62	71.5	17.2815	0.999684
Chst7	313	18.25	17.1507	0.996142
Pcdhb22	145.5	8.5	17.1176	0.985302
Bmper	179.5	10.5	17.0952	0.989725
Lef1	1571	93.5	16.8021	0.999779
Nrcam	175.5	10.5	16.7143	0.989301
Hotairm1	271.625	16.5	16.4621	0.995003
Rdh10	1728.75	105.5	16.3863	0.999804
Mex3b	494.75	30.25	16.3554	0.998349
Zfp385b	89.75	5.5	16.3182	0.96659
Igtp	305.5	18.75	16.2933	0.995947
Plat	1067.5	65.75	16.2357	0.999592
Slc22a23	906.25	56	16.183	0.999466
Cxx1a	221.75	13.75	16.1273	0.992851
Sox11	1686.5	106	15.9104	0.999714
Ppp4r4	412.125	26	15.851	0.997579
Mcoln3	166	10.5	15.8095	0.987979
Frem1	596.25	37.75	15.7947	0.998757
Gria4	122.375	7.75	15.7903	0.979909
Antxr2	258.5	16.5	15.6667	0.994441
Mmp9	569.25	36.5	15.5959	0.998646
Sema3a	120.75	7.75	15.5806	0.979603
Tmem132c	404	26	15.5385	0.997481
Cttnbp2	73.75	4.75	15.5263	0.953926
Lpar3	73.75	4.75	15.5263	0.953926
Ntf3	73.75	4.75	15.5263	0.953926
Col5a1	5773	377.125	15.3079	0.999832
Peg12	223.75	14.75	15.1695	0.992829
Eomes	416.375	27.5	15.1409	0.997605
Parva	3255.5	216.25	15.0543	0.999806
Serpinb9	220	14.75	14.9153	0.992583
Slit2	1736.25	116.5	14.9034	0.999717
Myh11	115.25	7.75	14.871	0.977647
Hoxb7	81.75	5.5	14.8636	0.960592
Cald1	11977	807	14.8414	0.999828
Nt5e	277.25	18.75	14.7867	0.995023
Slc40a1	155.25	10.5	14.7857	0.986398
Dmrt3	143.25	9.75	14.6923	0.984443
Pxdn	5653.75	385.375	14.6708	0.999827
Cd40	401.75	27.5	14.6091	0.99742
Gbp3	199.75	13.75	14.5273	0.991222
Tnfrsf19	3362.25	231.75	14.5081	0.999803
Dsp	8197.25	565.75	14.4892	0.999828
Tgfb1i1	779.25	54.25	14.3641	0.999213
Erap1	629.875	44	14.3153	0.998847
Nkx2-5	139	9.75	14.2564	0.983623
Rcsd1	342	24	14.25	0.996552
Sema3c	359.25	25.25	14.2277	0.996859
Sh3bp5	560	39.75	14.0881	0.998584
Efnb1	1337.38	95	14.0776	0.999632
Cdkn1c	4072.75	291.75	13.9597	0.999653
Smad6	781.25	56	13.9509	0.999052
Twist1	1052.25	75.5	13.9371	0.999327
Cnn2	6807.25	489.5	13.9065	0.999668
Hmga2	11281.8	813.25	13.8724	0.999668
Fgfr3	960.5	69.25	13.87	0.999263
Vgll3	273.75	19.75	13.8608	0.994724
Adam12	117.25	8.5	13.7941	0.977825
Prkch	175.5	12.75	13.7647	0.988705
Parm1	875.5	63.75	13.7333	0.99918
Atoh8	225.75	16.5	13.6818	0.992665
Phlda1	2011	147	13.6803	0.999585
Car3	256	18.75	13.6533	0.99407
Plxna4	269.625	19.75	13.6519	0.994545
Daam2	173.25	12.75	13.5882	0.988476
Zfhx4	439.125	32.5	13.5115	0.997621
Prom1	1801.38	133.5	13.4934	0.999561
Serpinh1	16251.5	1208.75	13.4449	0.999668
Cep85l	73.75	5.5	13.4091	0.952628
Gli3	2805.88	212.625	13.1964	0.99963
Zyx	3942.5	299.25	13.1746	0.999651
Slc25a24	821.625	62.375	13.1723	0.999105
Colec12	2505.5	193	12.9819	0.999618
Cdh10	178	13.75	12.9455	0.988924
Dusp2	135.25	10.5	12.881	0.982366
Itga1	135.25	10.5	12.881	0.982366
Epha1	979.75	76.25	12.8492	0.999257
Sema4c	1508.12	117.5	12.8351	0.999496
Dock8	153.25	12	12.7708	0.985737
Sertad4	506	39.75	12.7296	0.9981
Col2a1	2856.88	224.5	12.7255	0.999618
Parp8	429.25	33.75	12.7185	0.997504
Ramp2	124	9.75	12.7179	0.979731
Ecscr	238.25	18.75	12.7067	0.993198
Gucy1a2	173.25	13.75	12.6	0.98834
Tshz1	500.25	39.75	12.5849	0.99806
Phldb2	1693	134.75	12.564	0.999533
Cdcp1	614	49	12.5306	0.998603
Nuak1	2963.5	236.75	12.5174	0.999622
Fermt1	290.625	23.25	12.5	0.995133
Prrx2	1071	85.75	12.4898	0.999319
Irgm2	288.5	23.25	12.4086	0.995073
Rnf43	203.625	16.5	12.3409	0.991135
Nexn	338	27.5	12.2909	0.996224
Gsn	2382.5	194.5	12.2494	0.999597
Dll3	787.25	64.5	12.2054	0.999032
Ptprm	508.5	41.75	12.1796	0.9981
Peg10	24491.5	2011	12.1788	0.999654
Cobll1	571.75	47	12.1649	0.998431
Rhou	1834.62	151	12.1498	0.999551
Oasl2	260.25	21.5	12.1047	0.994099
Mum1l1	843.5	70	12.05	0.999115
Kirrel	3551.25	296.25	11.9873	0.999632
Dusp4	3379.38	282	11.9836	0.999629
Adamts17	311.5	26	11.9808	0.995661
Cplx2	510.75	42.75	11.9474	0.998113
Gpc3	12650.2	1066.25	11.8642	0.99931
Pdgfrl	326	27.5	11.8545	0.99563
Tnfrsf12a	1857	156.75	11.8469	0.99921
Grip1	943.5	79.75	11.8307	0.998874
Vopp1	1250.25	106	11.7948	0.999068
Rgma	955.75	81.25	11.7631	0.998883
Filip1l	192.5	16.5	11.6667	0.989802
Nr2f2	269.625	23.25	11.5968	0.994067
Mfap2	89.75	7.75	11.5806	0.964678
Cdh13	211.25	18.25	11.5753	0.99125
Aif1l	1489.38	128.75	11.568	0.999147
Ubash3b	147.25	12.75	11.549	0.98413
Ppp1r16b	658	57	11.5439	0.998379
Ptprz1	111.75	9.75	11.4615	0.975222
Cd24a	7141.75	623.25	11.4589	0.99931
Fam107b	1613.75	141	11.445	0.999172
Hmgb3	1769.12	155.25	11.3953	0.999197
Kirrel3	96	8.5	11.2941	0.9679
Shd	110	9.75	11.2821	0.974425
Thbs1	2461.12	218.25	11.2766	0.999256
Gab2	269.625	24	11.2344	0.99403
Prss23os	387.25	34.5	11.2246	0.996611
Pknox2	549.25	49	11.2092	0.997965
Nhsl2	517.75	46.25	11.1946	0.99779
Sema3e	2210.88	198	11.166	0.999241
Lats2	1106.75	99.25	11.1511	0.998991
Tpbg	624	56	11.1429	0.998271
Lrrk1	487.5	44	11.0795	0.997595
Hs3st3b1	1063.25	96	11.0755	0.998962
Mafb	132.75	12	11.0625	0.981014
Cnr1	115.25	10.5	10.9762	0.976023
Bin1	1788.5	163.25	10.9556	0.999143
Sdk2	1130.12	103.5	10.9191	0.998948
Man1a	433.25	39.75	10.8994	0.997086
Fhdc1	590.75	54.25	10.8894	0.998085
Col4a2	4374	403.25	10.8469	0.999243
Sepn1	963.75	89.125	10.8135	0.998827
Exoc3l4	83.75	7.75	10.8065	0.960018
Pxdc1	213.25	19.75	10.7975	0.991194
Vgf	213.25	19.75	10.7975	0.991194
Prss23	1204.12	111.75	10.7752	0.998983
Rhobtb3	1497	139.75	10.712	0.99909
Bmp7	1111.38	104.25	10.6607	0.998935
Fzd1	401.75	37.75	10.6424	0.99671
Mest	921.5	87	10.592	0.998793
Lfng	476.25	45	10.5833	0.997436
Gpr63	81.75	7.75	10.5484	0.958266
Adcy2	173.25	16.5	10.5	0.987545
Lypd6	110	10.5	10.4762	0.97393
Zfp362	1416.25	135.5	10.452	0.999072
Samd14	316	30.25	10.4463	0.99526
Col8a2	101.75	9.75	10.4359	0.970605
Parp10	510.75	49	10.4235	0.997667
Sfn	1882.75	180.75	10.4163	0.999153
Ankrd1	203.625	19.75	10.3101	0.990381
Cryab	797.625	77.5	10.2919	0.998628
Fhl2	367.75	35.75	10.2867	0.996242
Fhl3	675.5	65.75	10.2738	0.998345
Rtn4rl1	79.5	7.75	10.2581	0.955408
Cap2	813.125	79.75	10.1959	0.998653
Crabp2	498	49	10.1633	0.997574
Rab37	236	23.25	10.1505	0.992421
Pde10a	137.375	13.75	9.99091	0.981717
Adamts20	147.25	14.75	9.98305	0.983667
Ube2l6	163.75	16.5	9.92424	0.985497
Tbx2	196	19.75	9.92405	0.98897
Tes	1335.38	134.75	9.91002	0.998263
Gadd45b	1184.25	120.25	9.84823	0.998196
Opn3	96	9.75	9.84615	0.966446
Cxx1b	211.25	21.5	9.82558	0.99012
Pcsk5	248	25.25	9.82178	0.992182
Ager	76	7.75	9.80645	0.951438
Snai2	227.75	23.25	9.7957	0.991179
Nebl	117.25	12	9.77083	0.975582
Lmod1	181.75	18.75	9.69333	0.987635
Alcam	561.75	58.25	9.64378	0.997147
Farp1	3575	370.75	9.64262	0.998454
Tubb4a	362.25	37.75	9.59603	0.995319
Gpm6b	130.875	13.75	9.51818	0.979384
Cntnap2	199.75	21	9.5119	0.989165
Prnp	2019.5	213.375	9.46456	0.998388
Mmp25	245.75	26	9.45192	0.99202
Stk39	720.5	76.25	9.44918	0.997678
Chst2	198	21	9.42857	0.989064
Stard8	2002.25	213.375	9.38371	0.998387
Itga3	5347	570	9.3807	0.998474
Tmcc3	351.25	37.75	9.30464	0.995106
Hivep2	454	49	9.26531	0.996421
Nrp1	1077.88	117.5	9.1734	0.998124
Camk1g	77.75	8.5	9.14706	0.952571
Wisp1	447.5	49	9.13265	0.99636
Rgs5	275.5	30.25	9.10744	0.993197
Zfpm1	715.5	78.75	9.08571	0.997654
Rbms1	6020.25	662.75	9.08374	0.998477
Ccdc80	566.5	62.375	9.08216	0.99715
Rbm20	549.25	61	9.0041	0.997068
Anks6	163.75	18.25	8.9726	0.985204
Oas1b	94	10.5	8.95238	0.964315
Sh3bgr	76	8.5	8.94118	0.950112
Rnf217	245.75	27.5	8.93636	0.991778
Arhgap24	167.5	18.75	8.93333	0.985435
Dusp8	122.375	13.75	8.9	0.976442
Kcnmb4	130.875	14.75	8.87288	0.978905
Ikzf2	223.75	25.25	8.86139	0.990582
Lmx1b	105.75	12	8.8125	0.970156
B3gnt5	2293.62	261.75	8.76266	0.998217
Myo5b	135.25	15.5	8.72581	0.979726
Plekhg2	2710	310.75	8.72084	0.998238
Amotl2	11109	1276.38	8.70355	0.998284
Arid3a	2941.62	338.125	8.69982	0.998247
Bicc1	985.25	113.25	8.69978	0.997857
Ptpn13	2267.5	261	8.68774	0.998215
Csdc2	119	13.75	8.65455	0.975388
Col11a1	281.25	32.5	8.65385	0.993125
Slc30a3	103.75	12	8.64583	0.969116
Wnt5b	127.5	14.75	8.64407	0.977748
Bach2	808.5	94	8.60106	0.997647
Ebf4	141.125	16.5	8.55303	0.980996
Rftn1	514.5	60.25	8.53942	0.996646
Maf	117.25	13.75	8.52727	0.974597
Mpdz	1813.88	213.375	8.50088	0.99817
Plekho1	586.25	70	8.375	0.997012
Masp1	707.875	84.75	8.35251	0.997415
Ssbp2	715.5	85.75	8.34402	0.997436
Faxc	400	48.25	8.29016	0.995562
Axin2	847.25	102.25	8.28606	0.997694
Tap1	561.75	68	8.26103	0.996894
Rnf103	510.75	62.375	8.18838	0.996591
Nab2	1423.75	174.75	8.14735	0.998082
Tpm4	8777.25	1079.62	8.12991	0.998275
Zfp618	745.875	92	8.10734	0.997502
Junos	194.5	24	8.10417	0.988195
Scarf2	566.5	70	8.09286	0.996906
Enho	151	18.75	8.05333	0.982689
Myl4	151	18.75	8.05333	0.982689
Dok4	1106.75	137.5	8.04909	0.99793
Myh6	303.25	37.75	8.03311	0.993694
Prss8	996	124	8.03226	0.997849
Amotl1	3134	390.75	8.02047	0.998244
Hoxb9	393	49	8.02041	0.995457
Ltb	352.5	44	8.01136	0.994805
Sall2	800.25	100.125	7.99251	0.997615
Hapln3	167.5	21	7.97619	0.985143
Efna1	300	37.75	7.94702	0.991928
Spats2l	273.75	34.5	7.93478	0.991086
Tspan9	2609.75	329.5	7.92033	0.996547
Prkce	504.125	63.75	7.90784	0.994856
Tuft1	816	103.5	7.88406	0.995959
Gdpd5	256	32.5	7.87692	0.990349
Tspan18	327.875	41.75	7.85329	0.992631
Hdac7	1160.25	147.75	7.85279	0.996283
Cadps	94	12	7.83333	0.961966
Fgf10	466	59.5	7.83193	0.994551
Gem	107.625	13.75	7.82727	0.96847
St3gal1	279.25	35.75	7.81119	0.991246
Sgce	880.875	113.25	7.77815	0.996049
Ier5	1272.12	164	7.75686	0.996335
Pkia	493	63.75	7.73333	0.994765
Col4a1	6026.75	779.375	7.7328	0.996598
Cdc42ep5	607.5	78.75	7.71429	0.995397
Tdrd7	404	52.5	7.69524	0.993884
Zbtb42	249.75	32.5	7.68462	0.990044
Clcn5	3886.25	506	7.68034	0.996578
Pdlim4	427.75	56	7.63839	0.994149
Tap2	373.75	49	7.62755	0.993438
Fhl1	3975.12	522.75	7.60426	0.996578
Fam115a	1341.75	177	7.58051	0.996364
Zeb2	921.5	122.375	7.53013	0.996094
Lmo4	1407.5	187.25	7.51669	0.996392
Ptpn9	1370.25	182.75	7.49795	0.996378
Tspan7	1413.75	188.75	7.49007	0.996376
Col7a1	533.75	71.5	7.46503	0.994997
Meis3	380	51	7.45098	0.993509
Tapbp	2004	269.75	7.4291	0.996483
Ntn3	135.25	18.25	7.41096	0.977485
Cldn6	3491.5	472.25	7.39333	0.996552
Nrarp	323.5	44	7.35227	0.992416
Boc	578	78.75	7.33968	0.995227
Efnb2	2236.5	305	7.33279	0.996503
Hcn4	157.5	21.5	7.32558	0.981778
Fam46b	367.75	50.25	7.31841	0.993283
Epha7	143.25	19.75	7.25316	0.979041
Mbp	339.875	47	7.23138	0.992757
Ypel4	119	16.5	7.21212	0.972489
Sema3b	686.75	96	7.15365	0.995616
Pdlim2	598.75	83.75	7.14925	0.995308
Arap3	895	125.25	7.14571	0.996032
Dusp10	231.625	32.5	7.12692	0.988938
Tmem158	117.25	16.5	7.10606	0.971693
Setbp1	692.375	97.75	7.08312	0.995625
Slit3	1811.75	256	7.07715	0.996455
Cited2	4980.25	705	7.06418	0.99657
Dtx4	449.5	63.75	7.05098	0.99431
Rcbtb2	1902	269.75	7.05097	0.996467
Eva1b	668.875	95	7.04079	0.995553
Zfp521	410.125	58.25	7.04077	0.993863
Mpped2	221.75	31.5	7.03968	0.9883
Tinagl1	400	57	7.01754	0.993747
Fads3	338	48.25	7.00518	0.992685
Heg1	839.75	120.25	6.98337	0.995303
Bach2os	96	13.75	6.98182	0.961298
Ldlr	1908.25	273.75	6.97078	0.99582
Fbn1	1387.75	199.25	6.96487	0.995712
Sepp1	769.5	110.5	6.9638	0.99517
Tmem132a	2895.75	416.25	6.95676	0.995888
Tspan2	932.125	134.75	6.91744	0.995425
Foxd1	410.125	59.5	6.89286	0.993202
Bcl9l	1201	174.75	6.87268	0.995624
H2-T22	383.25	56	6.84375	0.992818
Sirpa	454	66.5	6.82707	0.993692
Crnde	105.75	15.5	6.82258	0.966212
Serinc5	2074.75	305.5	6.79133	0.995838
Arhgap28	1728.75	254.75	6.78606	0.995793
St3gal5	673	99.25	6.78086	0.994906
Smad3	2703.75	398.75	6.78056	0.99588
Gsap	145.5	21.5	6.76744	0.978642
Igfbp4	2630	389	6.76093	0.995876
Mmp15	682.75	101.5	6.7266	0.994936
Ebf3	85.75	12.75	6.72549	0.95402
Nudt10	85.75	12.75	6.72549	0.95402
Dysf	598.75	89.125	6.71809	0.994629
Arhgap18	122.375	18.25	6.70548	0.972643
Zc3h12c	445.5	66.5	6.69925	0.993592
App	5944.75	892.75	6.65892	0.995929
Sema5a	256	38.5	6.64935	0.989374
Lpar4	307.375	46.25	6.64595	0.991227
Marveld2	480.5	72.5	6.62759	0.993901
Chst1	130.875	19.75	6.62658	0.975069
Dact1	2067.88	314.75	6.5699	0.995834
Hspb2	265.875	40.5	6.56481	0.989779
Nkx3-1	157.5	24	6.5625	0.980543
Pgam2	157.5	24	6.5625	0.980543
Ctgf	1945.88	297	6.55177	0.99582
Col22a1	366.25	56	6.54018	0.992498
Map3k8	89.75	13.75	6.52727	0.956692
Ppp1r14c	89.75	13.75	6.52727	0.956692
Setd7	3803	584.5	6.50642	0.995905
Bmp1	1006.12	155.25	6.48068	0.99548
Cgnl1	2933.25	453	6.47517	0.995833
Sox6	178	27.5	6.47273	0.983332
Sorbs3	880.875	136.25	6.46514	0.995292
Pik3ip1	767.875	118.875	6.45952	0.995089
Mapkapk2	3971	616.25	6.44381	0.995855
Osbpl6	190	29.5	6.44068	0.984684
Fat4	256	39.75	6.44025	0.989267
Tceal5	120.75	18.75	6.44	0.971787
Lsp1	149	23.25	6.4086	0.978816
Asxl3	273.75	42.75	6.40351	0.989998
Emb	12020.5	1877.25	6.40325	0.995876
Rbp1	800.25	125.25	6.38922	0.995157
Tgfbr3	735	115.25	6.37744	0.995001
Cbx4	369.75	58.25	6.34764	0.992464
Tax1bp3	467.5	73.75	6.33898	0.993708
Ms4a4d	103.75	16.5	6.28788	0.964462
Baiap2l1	494.75	78.75	6.28254	0.993918
Usp25	818	130.25	6.28023	0.995181
Sox4	4485	717.75	6.24869	0.995857
Plekhg3	1776	284.25	6.24802	0.995738
Tmem163	85.75	13.75	6.23636	0.953006
Itga8	318	51	6.23529	0.99135
Agpat9	201.75	32.5	6.20769	0.98568
Lpp	5576.5	899.25	6.20128	0.995867
Hspa12b	96	15.5	6.19355	0.95979
Cntfr	1081.25	174.75	6.18741	0.995477
Lhfp	460.25	74.5	6.17785	0.993604
Igsf1	194.5	31.5	6.1746	0.985028
Loxl4	385	62.375	6.17234	0.992674
Tead3	592.5	96	6.17188	0.994502
Ano10	764.75	124	6.16734	0.995061
Glipr2	4924.75	799.625	6.15882	0.995862
Dbn1	3241.25	527.5	6.14455	0.995839
Vim	14087.2	2310	6.09838	0.995871
Nrk	362.25	59.5	6.08824	0.992279
Dab2	584.25	96	6.08594	0.994462
Usp46os2	89.75	14.75	6.08475	0.955766
Slc22a17	602.625	99.25	6.07179	0.99454
Dner	141.125	23.25	6.06989	0.976778
Ttyh3	2112.25	348	6.06968	0.995778
Tubb6	6597	1088.25	6.06203	0.995871
Limd2	2984	493	6.05274	0.99583
Cd274	190	31.5	6.03175	0.984428
Dock11	2197.38	365.5	6.01197	0.995784
Fam171a2	342	57	6	0.991878
Rnd3	2242.5	373.75	6	0.995789
Id3	2790.75	465.75	5.99195	0.995821
Wnt11	201.75	33.75	5.97778	0.985581
Vgll4	1111.38	186.5	5.95912	0.995488
Rtp4	87.75	14.75	5.94915	0.950052
Aph1b	92	15.5	5.93548	0.952726
Pkp2	2536.25	427.75	5.92928	0.991901
Anxa2	4090.75	694	5.89445	0.991942
Fndc4	667	113.25	5.88962	0.990863
Ndn	712.75	121.25	5.87835	0.991002
Apcdd1	271.625	46.25	5.87297	0.985812
Ghr	646	110	5.87273	0.990792
Megf9	233.25	39.75	5.86792	0.983902
Tet3	2525.5	431	5.85963	0.991899
Cdon	1828.12	312.75	5.84532	0.991833
Vcan	4060.5	695.5	5.83825	0.991942
Timp3	1882.75	323.5	5.81994	0.99184
Nfatc1	183.25	31.5	5.81746	0.97956
Cldn3	196	33.75	5.80741	0.980999
Tuba1a	13421.2	2311.75	5.80567	0.991962
Sh3rf1	1385.25	238.875	5.79906	0.99172
Bambi	838.375	144.75	5.79188	0.991284
Rhbdf1	1299.25	224.5	5.78731	0.991684
Pla2g7	489.5	84.75	5.77581	0.989899
Aim1	425	73.75	5.76271	0.989248
Ncs1	670.75	116.5	5.75751	0.990867
Ddr1	2216.25	385.375	5.75089	0.991874
Tgfb1	749	130.25	5.75048	0.991083
Creb3l2	773.75	134.75	5.74212	0.991148
Rbmx	1092.25	190.875	5.72233	0.991564
Capn2	3030.5	529.625	5.72197	0.99192
Gria3	421.5	73.75	5.71525	0.989192
Gpsm1	875.5	153.25	5.71289	0.991338
Plekhh3	594.375	104.25	5.70144	0.990563
Slc15a3	996	174.75	5.69957	0.991485
Fgfrl1	656.125	115.25	5.69306	0.990807
Adamts3	103.75	18.25	5.68493	0.959281
Flrt2	155.25	27.5	5.64545	0.975334
Fzd6	458.25	81.25	5.64	0.989594
Asah2	130.875	23.25	5.62903	0.969764
Clic6	227.75	40.5	5.62346	0.983426
Maged2	1383.62	247.25	5.59606	0.991699
Eno3	1590	284.25	5.59367	0.991771
Slit1	181.75	32.5	5.59231	0.979261
Smyd1	332.25	59.5	5.58403	0.98758
Dusp5	1188.12	213.375	5.56825	0.991604
Tmsb4x	5967.25	1072.75	5.56257	0.991943
Igdcc4	991.5	178.375	5.55851	0.99146
Frem2	2957.25	532.5	5.55352	0.991901
Gnas	16165.5	2912.75	5.54991	0.991945
Stxbp5	933.5	169.25	5.51551	0.991392
Jun	1550.75	281.25	5.51378	0.99176
Bcorl1	563.25	102.25	5.50856	0.99036
Inadl	1704.38	309.75	5.50242	0.991788
Podxl2	115.25	21	5.4881	0.964322
Zscan2	211.25	38.5	5.48701	0.982058
Csrp1	8231.75	1500.38	5.48646	0.991945
Ifit1	100	18.25	5.47945	0.956424
Mfhas1	318	58.25	5.45923	0.986992
Flna	36822.8	6749.5	5.45563	0.991758
Flnb	20516.2	3771.75	5.43945	0.991758
Rnf122	316	58.25	5.42489	0.986915
Bmp4	1943.75	358.5	5.4219	0.99164
Eif4e3	149	27.5	5.41818	0.973723
Gadd45g	314.75	58.25	5.40343	0.986881
Pdlim7	3832.88	710	5.39842	0.991733
Irf2	113.25	21	5.39286	0.96311
Kank1	1596.25	296.25	5.38819	0.991582
H2-K1	2587	480.5	5.38398	0.991697
Notch2	3359.25	627	5.35766	0.991726
Lcp1	105.75	19.75	5.35443	0.959726
Psme2	2185.75	408.5	5.35067	0.991666
Fstl1	5977.75	1117.25	5.35041	0.991755
Robo2	205.75	38.5	5.34416	0.981359
Abtb2	443.5	83	5.34337	0.989167
Tmem164	1641.5	307.5	5.33821	0.991589
Rras	1097.5	205.75	5.33414	0.991353
Sh3bp2	194.5	36.5	5.32877	0.98029
Bche	227.75	42.75	5.32749	0.983043
Sept6	1015.25	190.875	5.31893	0.991262
Itgb1	12767.5	2404.12	5.31066	0.991733
Lyn	281.25	53	5.3066	0.985716
Syt13	348.625	65.75	5.30228	0.987656
Pdzd2	675.5	127.5	5.29804	0.990615
Stard13	265.875	50.25	5.29104	0.985068
Nr6a1	4990.75	943.5	5.28961	0.991723
Carhsp1	3934.25	743.875	5.28886	0.99171
Bcar1	4313	816.375	5.28311	0.991714
Vwa5a	1592.12	302	5.27194	0.991554
Phc2	2953.88	561.25	5.26303	0.991687
Ier5l	1312.62	250.375	5.24264	0.99145
Mdk	7315.25	1396.75	5.23734	0.991733
Aff3	466	89.125	5.22861	0.989353
Pdgfrb	871.875	167	5.22081	0.991076
Fzd8	217.875	41.75	5.21856	0.982219
Itm2a	590.75	113.25	5.21634	0.99025
Col11a2	97.75	18.75	5.21333	0.954907
Pcbd1	97.75	18.75	5.21333	0.954907
Ctxn1	265.875	51	5.21324	0.985005
Cdh11	892.75	171.5	5.20554	0.991103
Rnf128	508.5	97.75	5.20205	0.989715
Lrp8	785.25	151	5.20033	0.990898
Snn	987.625	190	5.19803	0.991222
Csf1	1608	309.75	5.19128	0.991551
Sh3pxd2b	1463.75	282	5.1906	0.991505
Galnt16	130.875	25.25	5.18317	0.968831
Ptk7	12394.5	2395.62	5.17381	0.991726
Endod1	406.125	78.75	5.15714	0.988614
Spsb4	167.5	32.5	5.15385	0.976742
Spag4	101.75	19.75	5.1519	0.957094
Adcy6	923.875	179.75	5.13978	0.991142
Gng12	1077.88	209.75	5.13886	0.991295
Gpx3	1405.5	273.75	5.13425	0.991477
Kcns3	141.125	27.5	5.13182	0.971497
Lrrc8c	646	126	5.12698	0.990482
Myh10	14210.5	2772	5.12644	0.991726
Atf3	1508.12	294.25	5.12532	0.991517
Tpm2	1761.75	344.25	5.11765	0.991575
Slc16a1	9203	1799	5.11562	0.991726
Zc3hav1l	1777.25	348	5.10704	0.991577
Itpkb	1077.88	211.25	5.10237	0.991293
Tshz2	217.875	42.75	5.09649	0.982126
Rhob	1806	354.5	5.0945	0.991583
Vldlr	2818	553.75	5.08894	0.991673
Ror2	1398.5	275	5.08545	0.991472
Maml2	143.25	28.25	5.0708	0.972073
Slc8a2	238.25	47	5.06915	0.983529
Wnk2	170.875	33.75	5.06296	0.977112
Trim56	1012	200	5.06	0.991239
Igf1r	1487	294.25	5.05353	0.991509
Dok1	336	66.5	5.05263	0.98727
Vcl	6061	1202.88	5.03876	0.991723
Syn3	688.75	137.5	5.00909	0.990618
Tmem88	889.5	178	4.99719	0.991085
Podn	137.375	27.5	4.99545	0.970221
Scube1	147.25	29.5	4.99153	0.972633
Arhgef40	1236.75	248	4.9869	0.991392
St6gal1	1234.12	248	4.97631	0.991391
Hey1	223.75	45	4.97222	0.980124
Fosl2	710.25	143	4.96678	0.988393
Slco2a1	119	24	4.95833	0.962294
Fjx1	525.5	106	4.95755	0.98751
Ltbp1	1262	254.75	4.95388	0.989117
Cpz	97.75	19.75	4.94937	0.95183
Prr5l	715.5	144.75	4.94301	0.988403
H2afy2	2736.75	553.75	4.94221	0.989379
Lamb1	7022.5	1423.25	4.93413	0.989436
Lxn	199.75	40.5	4.9321	0.978122
Anxa5	1594.25	323.5	4.92813	0.989251
Ptpra	1457.38	296.25	4.91941	0.989203
Ctso	105.75	21.5	4.9186	0.956111
Fign	300	61	4.91803	0.983924
Shisa4	351.25	71.5	4.91259	0.985274
Ust	175.5	35.75	4.90909	0.975178
Klf6	3882.5	791.25	4.90679	0.989411
Pls3	1793.25	365.5	4.90629	0.989287
Gramd3	229.75	47	4.8883	0.980487
Ube2e2	414.25	84.75	4.88791	0.986367
Atrnl1	1032.5	211.25	4.88757	0.988961
Jak2	621	127.5	4.87059	0.988055
Bst2	1953.5	401.25	4.86854	0.989312
Mthfd2l	153.25	31.5	4.86508	0.971401
Arid3b	6762	1393.75	4.85166	0.989436
Cd82	271.625	56	4.85045	0.982771
Trio	2646.25	549.25	4.81793	0.989374
Nrip1	707.875	147	4.81548	0.988368
Ahnak	10250	2131.5	4.80882	0.989436
Sh3bgrl	1288.5	268	4.80784	0.989127
Hs6st2	393	81.75	4.80734	0.986025
Kdm6bos	393	81.75	4.80734	0.986025
Scd2	26452.8	5505.5	4.80479	0.989436
Fads2	1902	396.25	4.8	0.989306
Crabp1	1075.75	224.5	4.79176	0.988988
Gnai1	1084.25	227	4.77643	0.988993
Morc4	484.75	101.5	4.77586	0.987143
Rhobtb1	229.75	48.25	4.76166	0.980396
Acsl3	3593.25	755.875	4.75376	0.989407
Serf1	192.5	40.5	4.75309	0.977175
Arhgef5	460.25	97	4.74485	0.986878
Fam102b	302	63.75	4.73725	0.983864
S100a11	909.125	192.25	4.72887	0.988786
Mmd	629.875	133.5	4.71816	0.98805
Tulp1	196	41.75	4.69461	0.977424
Man2a1	1748.75	373.75	4.67893	0.989257
Sdc3	1054.88	225.75	4.67276	0.988952
Tgm2	1006.12	215.5	4.66879	0.988904
Arhgap29	2457.75	526.5	4.66809	0.989343
Arhgap31	157.5	33.75	4.66667	0.971883
Hgsnat	764.75	164	4.66311	0.988485
Efnb3	476.25	102.25	4.6577	0.987011
Coro2a	185	39.75	4.65409	0.976145
Magel2	100	21.5	4.65116	0.951812
Tmem255a	100	21.5	4.65116	0.951812
Snx33	414.25	89.125	4.64797	0.986278
Speg	1142.25	246	4.64329	0.989017
Crtc3	223.75	48.25	4.63731	0.979732
Adcy5	169.25	36.5	4.63699	0.973747
Fgf13	127.5	27.5	4.63636	0.964448
Ulk2	416.375	90	4.62639	0.986209
Lgals1	2358	510.75	4.61674	0.989247
Rgl1	297	64.5	4.60465	0.983506
Hyi	155.25	33.75	4.6	0.971298
Kctd10	2862.25	625.75	4.57411	0.989275
Ctnnd2	271.625	59.5	4.56513	0.982497
Pam	1148.75	251.75	4.56306	0.988929
Nudt11	190	41.75	4.5509	0.976481
Ptpn14	5367.88	1185.5	4.52794	0.98932
Gpx8	327.875	72.5	4.52241	0.984417
Rnf144a	537.25	118.875	4.51945	0.987393
Zfp629	740.875	164	4.51753	0.988315
Mid1	314.75	70	4.49643	0.984013
Specc1	919	204.5	4.49389	0.988693
Tnfaip2	607.5	135.5	4.48339	0.987267
Lrp4	850.375	190.875	4.45514	0.98802
Wnt9a	196	44	4.45455	0.976521
Kdm6b	3497.25	785.625	4.45155	0.988749
Yaf2	979.75	220.375	4.44583	0.988218
Svop	153.25	34.5	4.44203	0.969958
Mcc	616.25	138.75	4.44144	0.987304
Camk2d	330	74.5	4.42953	0.983869
Rab36	111.75	25.25	4.42574	0.956749
Akt1	2110.5	477	4.42453	0.988671
Ubtd2	456.25	103.5	4.40821	0.98608
Cxadr	1894	431.75	4.3868	0.988632
Dpysl5	1250.25	285.25	4.383	0.988422
Jph2	220	50.25	4.37811	0.978581
Haghl	313	71.5	4.37762	0.983335
L3mbtl3	419.75	96	4.3724	0.985591
Gulp1	186.625	42.75	4.3655	0.97519
S100a10	1824.75	418.25	4.36282	0.98862
Myadm	3694.5	847.25	4.36058	0.988745
Itm2c	2330.25	535.5	4.35154	0.988682
Slc25a4	4775.75	1100	4.34159	0.988756
Dpysl2	443.5	102.25	4.33741	0.985915
Satb1	679.75	156.75	4.33652	0.987543
Lrp3	439.125	101.5	4.32635	0.985725
Unc45b	211.25	49	4.31122	0.977681
Cpm	1204.12	279.625	4.30621	0.988261
Lrig1	1314.75	306.25	4.29306	0.988325
Trim67	338	78.75	4.29206	0.983878
Mpp2	249.75	58.25	4.28755	0.980446
Kctd11	300	70	4.28571	0.982718
Ankrd50	1653	386	4.28238	0.988458
Rab15	1353.75	316.25	4.28063	0.988345
Amfr	3753.5	878.5	4.27262	0.988616
Garnl3	700.25	164	4.26982	0.987473
Ripk2	987.625	231.75	4.2616	0.988074
Ccdc8	594.375	139.75	4.25313	0.987005
Sowahb	323.5	76.25	4.24262	0.983411
Rras2	1964.5	464.25	4.23156	0.988481
Sema3f	530	125.25	4.23154	0.986548
Usp3	1130.12	267.25	4.22872	0.988174
Tead2	5973	1412.75	4.22792	0.988607
Mllt3	380	90	4.22222	0.984743
Pfkfb3	1996.62	473.625	4.21562	0.988485
Spry1	1300.75	309	4.20955	0.988279
Dock7	2301.25	547.25	4.20512	0.988516
Rgs3	791.5	190	4.16579	0.987671
Cachd1	1727.12	415.5	4.15674	0.988428
Myl12a	7986.5	1928.25	4.14184	0.988599
Lrig3	5250.5	1270	4.13425	0.988589
Pid1	832.75	201.75	4.12763	0.987764
Rai1	3367.25	816.375	4.12464	0.988558
Postn	139	33.75	4.11852	0.965702
Palld	1899	462.875	4.10262	0.988451
Lrrc8b	385	94	4.09574	0.984755
Gad1	132.75	32.5	4.08462	0.963712
Usp46	1018.5	249.5	4.08216	0.988051
Pbx1	2512	615.375	4.08206	0.988518
Maff	1248.5	306.25	4.07673	0.988227
Dzip1l	775.5	190.875	4.06287	0.987611
Zfp358	677.5	167	4.05689	0.987303
Pphln1	2355.75	580.75	4.05639	0.988505
Tmem176a	220	54.25	4.0553	0.977983
Fst	1144.12	283	4.04284	0.988158
Arrb1	1695.25	419.5	4.04112	0.988412
Spred1	4549.12	1130.25	4.02488	0.988577
Hip1	3214	799.625	4.01938	0.988551
Zmiz1	2616.25	651.25	4.01727	0.988524
Epb4.1l3	1836.25	458.25	4.00709	0.988435
Plcl2	360.5	90	4.00556	0.984173
Cd44	656.125	164	4.00076	0.987211
Pygo1	103.75	26	3.99038	0.95018
Msrb3	297	74.5	3.98658	0.982301
Gas1	796	200	3.98	0.977594
Cxcl12	467.5	117.5	3.97872	0.975813
Ifit2	128.75	32.5	3.96154	0.951855
Spink3	201.75	51	3.95588	0.965997
Bcl2l1	2569.12	650.5	3.94946	0.978463
Fgfr2	692.375	175.5	3.94516	0.977277
Cd99l2	621	157.5	3.94286	0.976966
Maged1	6782.25	1722.5	3.93745	0.978539
Mn1	462.25	117.5	3.93404	0.975722
Col3a1	604.75	154	3.92695	0.976872
Utp14b	735	187.25	3.92523	0.977418
B4galt6	2734.5	696.75	3.92465	0.978473
Ppfibp1	2807.75	715.5	3.92418	0.978478
Klhl32	127.5	32.5	3.92308	0.951398
Eml1	456.25	116.5	3.91631	0.975649
Zadh2	419.75	107.25	3.91375	0.97515
Myh9	37828.5	9669.75	3.91205	0.97854
Vav2	1248.5	320.25	3.89852	0.97816
Ilk	3006.5	771.75	3.89569	0.978486
Cask	1266.25	325.25	3.89316	0.978169
Mmgt2	231.625	59.5	3.89286	0.968654
Furin	1438	369.75	3.88911	0.97826
Pcdh1	1063.25	273.75	3.88402	0.978024
Asb13	357.25	92	3.88315	0.973959
Smo	2934.88	755.875	3.88275	0.978484
Large	736.875	190	3.87829	0.977415
Tspan6	1151.25	297	3.87626	0.978094
Nsmaf	1783.25	460.375	3.87347	0.978367
Nrtn	233.25	60.25	3.87137	0.968747
Phldb1	1704.38	440.75	3.86699	0.978353
Casp6	254.25	65.75	3.86692	0.970099
Fam65a	1196.75	309.75	3.8636	0.978129
Tmc7	369.75	96	3.85156	0.974201
Ltbr	686.75	178.375	3.85004	0.97723
Rasl11b	265.875	69.25	3.83935	0.970686
Cers4	805	209.75	3.8379	0.977587
Rhog	342	89.125	3.83731	0.973523
Nfkbie	185	48.25	3.8342	0.963736
Itgb5	3091.38	810	3.81651	0.978476
Cd151	3101.88	813.25	3.81417	0.978476
Rtkn	500.25	131.25	3.81143	0.976049
Klhdc8b	300	78.75	3.80952	0.972179
Rin1	508.5	133.5	3.80899	0.976133
Gja1	5320	1397.62	3.80646	0.978515
Rab11fip1	1677	440.75	3.80488	0.978328
Plxna2	1072.62	282	3.80363	0.978012
Dusp14	265.875	70	3.79821	0.970609
Lrp2	6993.25	1841.25	3.7981	0.978526
Nsg1	207.75	54.75	3.79452	0.96637
Tnfaip3	205.75	54.25	3.79263	0.966095
Cdh24	178	47	3.78723	0.962716
Unc93b1	185	49	3.77551	0.963697
Tmem123	2039.25	540.5	3.7729	0.978366
Frmd4b	715.5	190	3.76579	0.977277
Egfr	592.5	157.5	3.7619	0.976713
Il17rd	5169.75	1378.25	3.75095	0.978481
Espn	241.875	64.5	3.75	0.969083
Fkbp7	149	39.75	3.74843	0.95699
Dyrk2	530	141.75	3.73898	0.976156
Rcn2	3086.5	825.5	3.73895	0.978331
Foxj2	439.125	117.5	3.73723	0.975161
C1galt1	297	79.75	3.72414	0.971829
Emilin2	163.75	44	3.72159	0.959825
Plin2	1646.38	443	3.71642	0.97817
Afap1	1154.75	310.75	3.71601	0.977931
Zfr2	186.625	50.25	3.71393	0.963583
Cldn7	1049.75	283	3.70936	0.977832
Prr7	181.75	49	3.70918	0.962796
Pde3b	440.875	118.875	3.70873	0.975186
Arhgef17	2352.25	634.25	3.70871	0.978284
Sptb	762.5	205.75	3.70595	0.977296
Mycl	973.5	263	3.70152	0.97774
Emp2	553.5	149.75	3.69616	0.97631
Sdc1	2058.5	557	3.69569	0.978252
Cd55	451.75	122.375	3.69152	0.975308
Gnao1	199.75	54.25	3.68203	0.965104
Sparc	7924	2152.62	3.68109	0.978377
Myo1c	3027.75	823	3.67892	0.978321
Afap1l1	500.25	136.25	3.67156	0.975833
Crim1	880.875	240	3.67031	0.977567
Frmd6	1232.25	336.25	3.66468	0.977975
Ephb4	1793.25	489.5	3.66343	0.978202
Ap1s2	664.75	181.75	3.6575	0.976943
Ctsc	380	104.25	3.64508	0.974097
Col13a1	252.25	69.25	3.6426	0.969105
Actg1	18855.8	5176.88	3.6423	0.977977
Bmpr2	476.25	131.25	3.62857	0.97518
Efs	1100.12	303.25	3.62778	0.977471
Ttc28	712.75	196.5	3.62723	0.976713
Fam171a1	580.75	160.25	3.62402	0.976062
Cpd	1968.38	544	3.61834	0.977828
Abhd2	3079.25	852.25	3.61308	0.97792
Marcks	5587.25	1546.75	3.61225	0.977964
Thra	945.5	261.75	3.61223	0.977276
Svep1	201.75	56	3.60268	0.964701
Fam174b	145.5	40.5	3.59259	0.955079
F8a	194.5	54.25	3.58525	0.963832
Stk40	3394	947.25	3.583	0.977881
Papss1	773.75	216.25	3.57803	0.976844
Gyg	627.25	175.5	3.57407	0.976264
Lbh	393	110	3.57273	0.973877
Sh2d3c	227.75	63.75	3.57255	0.967195
Cyp51	2748.5	771.75	3.56139	0.977848
Sos2	679.75	190.875	3.56123	0.97651
Mxd4	466	131.25	3.55048	0.97495
Nrg1	143.25	40.5	3.53704	0.953829
Hivep1	909.125	257.5	3.53058	0.97714
Col1a1	1520.12	431	3.52697	0.977644
Cmtm3	588.625	167	3.5247	0.976012
Mtss1l	1348.5	383.25	3.51859	0.977567
Nrbp2	616.25	175.5	3.5114	0.976175
Chst14	199.75	57	3.50439	0.964166
Cgn	1525.75	435.875	3.50043	0.977644
Lzts2	3049	871.375	3.49907	0.97786
Shroom3	1373.75	393.25	3.49332	0.975987
Irf1	1259.12	360.5	3.49272	0.975925
Thbs3	1047.62	300	3.49208	0.975744
Hspb11	161.5	46.25	3.49189	0.956673
Mrc2	1683	482.75	3.48628	0.976111
Fam84b	966.5	277.5	3.48288	0.97564
Ptpla	221.75	63.75	3.47843	0.964883
Nfil3	443.5	127.5	3.47843	0.973015
Pdlim5	1730.5	497.75	3.47664	0.976125
Lama4	227.75	65.75	3.46388	0.965362
Pcdhga11	5830.38	1683.25	3.46376	0.976316
Dusp22	318	92	3.45652	0.970223
Rassf2	229.75	66.5	3.45489	0.965482
Runx1	229.75	66.5	3.45489	0.965482
Tcf12	2869.25	831.125	3.45225	0.976258
Mmp14	1599.5	464	3.4472	0.976079
Pcdh19	186.625	54.25	3.44009	0.960739
Arl2bp	2034.25	592.625	3.43261	0.976181
Uaca	3175.75	925.75	3.43046	0.976272
Ext1	2618.75	763.5	3.42993	0.976241
Slc9a3r2	383.25	111.75	3.42953	0.971933
Nsmf	350	102.25	3.42298	0.971125
Auts2	1330.75	389	3.42095	0.975937
Prickle2	217.875	63.75	3.41765	0.964313
Lin28b	1662.25	486.75	3.415	0.976083
Fahd2a	159.875	47	3.4016	0.955773
Dock4	738.375	217.25	3.39873	0.974983
Phlpp2	427.75	126	3.39484	0.972609
Letmd1	249.75	73.75	3.38644	0.966714
Rassf8	330	97.75	3.37596	0.970395
Smim3	449.5	133.5	3.36704	0.972911
Cblb	1089.75	324	3.36343	0.97567
Ano1	248	73.75	3.36271	0.966528
Myo1h	724.25	215.5	3.36079	0.974916
Zdhhc2	598.75	178.375	3.35669	0.974307
Vasn	640.5	190.875	3.3556	0.974543
Gstm5	380	113.25	3.35541	0.971669
Sv2a	380	113.25	3.35541	0.971669
Tceal8	2634.75	785.625	3.3537	0.976137
Scand1	542.25	162	3.34722	0.973888
Peli1	1523.25	455.75	3.34229	0.975932
Soat1	3184.25	952.75	3.34217	0.976159
Prkra	514.5	154	3.34091	0.973623
Bex1	8130	2438.25	3.33436	0.976213
Slc7a11	982.75	295	3.33136	0.975523
Rab11fip4	2031.62	611.75	3.32101	0.97542
Slc2a1	18311.2	5522.75	3.3156	0.975571
Shroom2	1264	381.5	3.31324	0.975154
Megf6	431.5	130.25	3.31286	0.971958
Zfand3	2916.25	881.25	3.30922	0.975504
Tagln2	7724.88	2337.75	3.30441	0.975571
Susd4	850.375	257.5	3.30243	0.974614
Ctdspl	344.25	104.25	3.30216	0.970094
St3gal6	454	137.5	3.30182	0.97226
Pard6b	1435.25	435.875	3.2928	0.975245
Iqsec1	1306	397.25	3.2876	0.975178
Clic1	4305.25	1313.25	3.27832	0.975522
Cables1	360.5	110	3.27727	0.970464
Tmem246	249.75	76.25	3.27541	0.965757
Ssbp3	6412.5	1957.88	3.27523	0.975545
Lrrc16b	199.75	61	3.27459	0.961103
Acvr2b	771.5	235.75	3.27253	0.974376
Galnt10	1021.5	313.75	3.25578	0.974903
Npnt	252.25	77.5	3.25484	0.965855
Tmod2	841.375	258.5	3.25484	0.974558
Wipf3	275.5	84.75	3.25074	0.967271
Slc9a3r1	2695.25	831.125	3.24289	0.975466
Id1	2224.75	688.75	3.23013	0.975142
Galnt3	205.75	63.75	3.22745	0.961515
Trim21	239.75	74.5	3.21812	0.964652
Plaur	816	253.875	3.21418	0.9742
Ogfr	1927.88	600.25	3.21179	0.975091
Pik3r3	445.5	138.75	3.21081	0.971754
Lgi2	236	73.75	3.2	0.964299
Galnt7	1023.75	320.25	3.19672	0.974609
Rassf3	1712.5	536.25	3.19347	0.975037
Manea	855	268	3.1903	0.974167
Adamts9	838.375	263	3.18774	0.974122
Cuedc1	775.5	244	3.17828	0.973951
Sept5	153.25	48.25	3.17617	0.952245
Tmx4	447.5	141	3.17376	0.971633
Iglon5	215.5	68	3.16912	0.962159
Trib2	155.25	49	3.16837	0.952606
Zyg11b	2162	682.75	3.16661	0.975005
Wwtr1	2267.5	716.125	3.16635	0.975016
Tgfbr2	262.625	83	3.16416	0.965925
Zswim6	1054.88	334.25	3.15595	0.974515
Anxa1	502.5	159.25	3.15542	0.972309
Des	1364.75	433.25	3.15003	0.97476
Tmem184a	170.875	54.25	3.14977	0.955761
Tsc22d3	813.125	259	3.13948	0.97398
Dusp6	3567.5	1136.75	3.13833	0.97503
Prrg1	151	48.25	3.12953	0.950986
Litaf	2002.25	640.5	3.12607	0.974878
Prkaa2	912.75	292.5	3.12051	0.974171
Tnfaip8	401.75	128.75	3.12039	0.970704
Arhgap10	588.625	188.75	3.11854	0.972934
Pard6g	638.5	205.75	3.10328	0.973211
Map7d1	2550.5	822	3.1028	0.974923
Obsl1	1992	642.25	3.1016	0.974855
Serinc1	3616.75	1167.25	3.09852	0.974976
Accs	203.625	65.75	3.09696	0.960406
Zfyve9	1300.75	421	3.08967	0.9746
Spata24	167.5	54.25	3.08756	0.95479
Zdhhc9	440.875	143.25	3.07766	0.97131
Ablim1	835.25	271.75	3.0736	0.973954
Tspyl4	955.75	311.5	3.06822	0.974214
Sppl2a	800.25	261	3.06609	0.973856
Cacna2d1	406.125	132.5	3.06509	0.970675
Msn	6704.5	2190.5	3.06072	0.975006
Gcnt1	279.25	91.25	3.06027	0.96657
Zbtb46	290.625	95	3.05921	0.967092
Igf2bp3	4370	1429.62	3.05675	0.974982
Sdc2	416.375	136.25	3.05596	0.970872
F2r	1858.5	608.25	3.05549	0.974816
Rcn1	3312.25	1084.5	3.05417	0.974955
Fmnl2	1438	471	3.05308	0.974662
Fmn1	211.25	69.25	3.05054	0.961258
Abracl	979.75	321.25	3.04981	0.974248
Cxcr4	159.875	52.5	3.04524	0.952828
Pdgfb	584.25	192.25	3.03901	0.972832
Pcbp4	7896.75	2598.75	3.03867	0.975009
Mospd1	517.75	170.75	3.03221	0.972242
Gpr125	2717.12	897	3.02912	0.974922
Cpxm1	473.75	156.75	3.02233	0.971714
Osbpl5	369.75	122.375	3.02145	0.969809
Chrnb1	223.75	74.5	3.00336	0.962326
Nynrin	2113.5	704.25	3.00106	0.974857
Rab34	1246.5	415.5	3	0.974544
Basp1	3925	1309	2.99847	0.974973
Stk26	557.75	186.5	2.99062	0.972562
Bcl2l11	1338.25	447.5	2.9905	0.974603
Mmp2	1268.25	424.25	2.98939	0.974558
Cd47	435.5	145.75	2.98799	0.971117
Lipa	580.75	194.5	2.98586	0.972757
Commd3	594.375	199.25	2.98306	0.97286
Mid1ip1	2005.5	672.5	2.98216	0.974841
Ikzf4	241.875	81.25	2.97692	0.954555
Stard4	955.75	321.25	2.9751	0.964918
Zswim4	1597.75	537.25	2.97394	0.965463
Ngfrap1	9119	3067.25	2.97302	0.965747
Mprip	4956.25	1668.75	2.97004	0.965726
Cpeb2	342	115.25	2.96746	0.959644
Tceal7	1471.25	496.25	2.96474	0.965407
Dpysl3	1160.25	391.5	2.9636	0.9652
Col26a1	640.5	216.25	2.96185	0.963866
Trim44	4392	1483.38	2.96082	0.965719
Srf	2765.25	935.25	2.9567	0.96566
Wbp5	5863.75	1987	2.95106	0.965734
St7	239.75	81.25	2.95077	0.954304
Ptbp2	1758	596.75	2.94596	0.965514
Limd1	826.5	281.25	2.93867	0.964616
Kdelc2	425	144.75	2.9361	0.961609
Vamp8	694.75	236.75	2.93453	0.964142
Armcx3	610.375	208	2.9345	0.963668
Fam3a	239.75	81.75	2.93272	0.954303
E2f6	1295.5	442.25	2.92934	0.965301
Sh3glb1	2123.5	725.25	2.92796	0.96559
Zfp768	394.5	134.75	2.92764	0.96098
Armcx2	2481.88	848	2.92674	0.965636
Srebf2	6934.5	2369.75	2.92626	0.965742
Tirap	398.5	136.25	2.92477	0.961075
Pbx2	2220	759.5	2.92298	0.965605
Trib1	429.25	147	2.92007	0.961669
Shb	775.5	266	2.91541	0.96444
Plekhn1	238.25	81.75	2.91437	0.954032
Ppm1l	451.75	155.25	2.90982	0.962014
Ppp2r3a	288.5	99.25	2.9068	0.957382
Map2k6	406.125	139.75	2.90608	0.961188
Clip1	1310.25	451	2.90521	0.9653
Chsy1	1092.25	376	2.90492	0.965107
Cst3	2355.75	811.375	2.9034	0.965617
Sptbn1	11750	4049.25	2.90177	0.96574
Crot	1006.12	346.75	2.90159	0.96498
Stard10	414.25	143	2.89685	0.961331
Gpc2	718	248	2.89516	0.964197
Nrp2	2937	1015.62	2.89182	0.965647
Bex2	1327.5	460.375	2.88352	0.96529
Rab13	311.5	108.25	2.8776	0.958343
Erbb2	1116.75	389	2.87082	0.965092
Mef2a	1188.12	414	2.86987	0.965166
Zic2	651.25	227	2.86894	0.963823
Ppp3ca	1785.5	623.25	2.86482	0.965471
Dlg4	658	229.75	2.86398	0.963863
Plgrkt	355	124	2.8629	0.959826
Pbx3	759	265.25	2.86145	0.964323
Slc2a3	67465	23610.5	2.85742	0.96567
Elovl1	555.75	194.5	2.85733	0.963091
Sox21	227.75	79.75	2.8558	0.952821
Cpne2	241.875	84.75	2.85398	0.954091
Snx7	231.625	81.25	2.85077	0.953126
Rock2	3598	1262.12	2.85075	0.965621
Zfp282	712.75	250.375	2.84673	0.964089
Plekhh2	418.25	147	2.84524	0.961278
Med12l	256	90	2.84444	0.955166
Zc4h2	223.75	78.75	2.84127	0.952397
Tenc1	476.25	167.75	2.83905	0.962199
Mettl9	1705.75	602	2.83347	0.965331
Scd1	2974.62	1050	2.83298	0.965522
Fdps	1932.75	682.75	2.83083	0.965404
Bag2	500.25	177	2.82627	0.962416
Nfkb2	1241.25	439.25	2.82584	0.965098
Sulf1	4537.5	1608.12	2.82161	0.96557
Olfm1	236	83.75	2.81791	0.953193
Pon2	236	83.75	2.81791	0.953193
Clip2	551.125	195.75	2.81545	0.962795
Clcn4-2	344.25	122.375	2.81307	0.959105
Man1c1	323.5	115.25	2.80694	0.958389
Igf2bp2	4104.75	1463.75	2.80427	0.965416
Zc3h7b	4124.62	1471.88	2.80229	0.965417
Ube2j1	1013.5	362	2.79972	0.964675
Ube2h	1596.25	571.25	2.79431	0.964832
Dennd5b	697	249.5	2.79359	0.963447
Sh2b3	1018.5	364.75	2.79232	0.964365
Myc	1144.12	409.75	2.79225	0.964541
Apbb1	718	257.5	2.78835	0.963545
B4galt2	660	236.75	2.78775	0.963249
Sertad2	1277	458.25	2.78669	0.96466
Fam20c	225.75	81.25	2.77846	0.951707
Cul7	4078.75	1470.88	2.77301	0.9651
Spg20	996	359.25	2.77244	0.964313
Arhgap42	478.75	172.75	2.77135	0.961629
Cttn	6186.75	2233.12	2.77045	0.965125
Evl	1184.25	427.75	2.76856	0.964569
Pak1	1277	462	2.76407	0.964655
Wdr1	2712	982.125	2.76136	0.96504
Plk2	1761.75	638.125	2.76082	0.964883
Psme1	1932.75	701	2.75713	0.964904
Iffo2	1198.75	435	2.75575	0.96455
F3	285	103.5	2.75362	0.956066
Zfp185	775.5	282	2.75	0.963723
Mxra8	294.75	107.25	2.74825	0.956585
Slc43a1	294.75	107.25	2.74825	0.956585
Mib1	2768	1010	2.74059	0.964277
Itpr2	267.75	97.75	2.73913	0.95429
Jdp2	1332.5	486.75	2.73754	0.963919
Lin28a	14891.8	5441.75	2.73657	0.964371
Gas6	634	231.75	2.73571	0.962293
Tgfbr1	2315.62	847.25	2.73311	0.964232
Snai1	330	121.25	2.72165	0.957293
Nab1	764.75	281.25	2.71911	0.962922
Zwint	5444.62	2005.5	2.71485	0.964337
Ifngr2	249.75	92	2.71467	0.952778
Ubqln2	2544.38	938.5	2.71111	0.964243
Reep3	715.5	264	2.71023	0.962695
Celf2	336	124	2.70968	0.957524
Snx6	2453.38	905.875	2.70829	0.964233
Parp9	654	241.5	2.70807	0.962364
Adamts10	546	201.75	2.70632	0.961538
Dhcr7	813.125	300.5	2.70591	0.963072
Gpc1	1602.25	592.625	2.70365	0.963931
Tmem55a	1021.5	378.25	2.70059	0.963447
Ddah1	1097.5	406.5	2.69988	0.963566
Dennd2a	1163.12	431	2.69867	0.963646
Lpar2	484.75	179.75	2.6968	0.960719
Relt	357.25	132.5	2.69623	0.958048
Pld2	248	92	2.69565	0.952539
Spire1	1077.88	400	2.69469	0.963536
Rdx	8298.25	3080	2.69424	0.964247
Tead1	3317.25	1232	2.69257	0.964185
Fads1	3075.25	1142.12	2.69257	0.964172
Soga1	1012	376	2.69149	0.963424
B2m	1345.5	500.5	2.68831	0.963797
Dapk3	1277	475.25	2.68701	0.963748
Abhd8	262.625	97.75	2.6867	0.953518
Sgcb	262.625	97.75	2.6867	0.953518
Whsc1	4006.88	1491.5	2.68647	0.964207
Ndst1	1508.12	561.75	2.68469	0.963857
Kif21b	2953.88	1100.75	2.68351	0.964139
Micu2	1243.75	464.25	2.67905	0.96369
Itga9	745.875	278.75	2.67578	0.962675
Rgs12	1069.5	400	2.67375	0.963489
Sept8	1917	717.75	2.67085	0.964009
Atp1a1	12455.8	4666.5	2.66918	0.964223
Wdr54	323.5	121.25	2.66804	0.956797
Atp7a	512.875	192.25	2.66775	0.960985
Zc3hav1	1154.75	433.25	2.66532	0.961832
Gucd1	489.5	183.75	2.66395	0.958926
Col12a1	313	117.5	2.66383	0.954538
Pcnx	1817	682.75	2.6613	0.962208
Prmt2	662.75	249.5	2.65631	0.960472
Chd7	3382.38	1274.25	2.6544	0.962395
Zcrb1	1036	390.75	2.65131	0.961659
Pfkm	1214.75	458.25	2.65085	0.961888
Zfp334	916	346.75	2.64167	0.961417
Ifngr1	283	107.25	2.63869	0.952853
Tln1	6463.25	2449.75	2.63833	0.962443
Ets2	1123.62	426.5	2.63453	0.961786
Sfxn3	389	147.75	2.63283	0.957017
Arnt2	561.75	213.375	2.63269	0.9597
Lrp1	9469.5	3599.75	2.6306	0.962454
Tank	467.5	178	2.6264	0.958538
Cd72	281.25	107.25	2.62238	0.952736
Arhgap1	1911.88	729.125	2.62215	0.962209
Erbb3	607.5	231.75	2.62136	0.960037
Nfkb1	1683	642.25	2.62047	0.962133
Car2	3589.75	1372.75	2.61501	0.962376
Zfp869	245.75	94	2.61436	0.950029
Pex2	636.5	243.5	2.61396	0.960262
Cnot6l	646	247.25	2.61274	0.960313
Slc25a30	269.625	103.5	2.60507	0.951846
Slc5a3	300	115.25	2.60304	0.953562
Rps6ka3	2297.5	882.75	2.60266	0.962199
Trim12c	396.75	153.25	2.58891	0.956509
Gan	330	127.5	2.58824	0.954436
Shroom4	269.625	104.25	2.58633	0.951248
Fabp5	906.25	351.25	2.58007	0.960771
Gnai2	7598.25	2945.5	2.57961	0.961858
Ccdc136	909.125	352.5	2.57908	0.960776
Mb21d2	743.875	288.5	2.57842	0.960234
Rap2c	1287	499.375	2.57722	0.961344
Mkl2	880.875	342	2.57566	0.96068
Impad1	3032.62	1178.5	2.57329	0.961758
Creb3	916	356.5	2.56942	0.96077
Pttg1	732.75	285.25	2.5688	0.960151
Cnbd2	592.5	231	2.56494	0.959263
Nck2	667	260.25	2.56292	0.959795
Fbln1	2100.12	819.5	2.56269	0.96166
Reep5	1396.75	545.125	2.56226	0.961394
Prex1	449.5	175.5	2.56125	0.957535
Casp3	852.75	333	2.56081	0.960593
Sh3pxd2a	2430.62	949.5	2.5599	0.961707
Lgalsl	735	287.5	2.55652	0.959988
Tcf7	1571	615.375	2.55291	0.961323
Zbtb7b	575.25	225.75	2.54817	0.958937
Abcg2	2210.88	867.75	2.54782	0.961514
Trip6	1476.5	579.625	2.54734	0.961278
Plscr3	736.875	289.5	2.54534	0.959988
Rhpn2	476.25	187.25	2.54339	0.957787
Ptov1	3828.5	1505.88	2.54238	0.96163
Top2b	3868	1523.12	2.53952	0.961545
Cadm1	1797	707.75	2.53903	0.961321
Sptan1	19162	7551.75	2.53743	0.961594
Tspan3	2856.88	1127	2.53494	0.961497
Pea15a	2019.5	797.5	2.53229	0.961391
Dcbld2	1697.25	670.625	2.53085	0.961288
Pik3c2a	1610.5	638.125	2.5238	0.961251
Prdx4	1355.75	537.25	2.5235	0.961116
Tmem176b	303.25	120.25	2.52183	0.952697
Ube2e1	1502.88	596	2.5216	0.961175
Nr2f6	1111.38	440.75	2.52155	0.960837
Errfi1	1207.25	479	2.52035	0.960958
Arl6ip4	1032.5	409.75	2.51983	0.960705
Adam9	1517.62	603.25	2.51575	0.961179
Ptpn21	1186.75	472.25	2.51297	0.960932
Rps6ka2	3785.5	1507.75	2.51069	0.961517
Bend4	3281	1308.25	2.50793	0.961497
Pafah1b2	2557.75	1020.5	2.50637	0.961444
Mex3a	3464.5	1382.75	2.50551	0.961505
Map4k5	1834.62	732.25	2.50546	0.961303
Slc4a7	1881	751	2.50466	0.961317
Actn1	9099.25	3633.75	2.50409	0.961568
Plxdc2	429.25	171.5	2.50292	0.956725
Inpp5f	909.125	363.75	2.49931	0.960436
Fah	588.625	235.75	2.49682	0.958868
Pigp	578	231.75	2.49407	0.958785
Ube2e3	1639	657.5	2.49278	0.96123
Traf4	3010.75	1209.12	2.49002	0.961479
H13	1184.25	476.25	2.48661	0.95598
Tmem65	677.5	272.5	2.48624	0.954569
Tmem47	1186.75	479	2.47756	0.955979
Syde1	614	248	2.47581	0.954103
Gng2	1487	601	2.47421	0.956213
Jag1	618.25	250	2.473	0.954131
Nhsl1	557.75	225.75	2.47065	0.953609
Ripk4	808.5	327.5	2.4687	0.955174
Pvrl2	3292.5	1337.88	2.46099	0.956547
Plagl2	1209.25	491.75	2.45907	0.95599
Surf4	3447.75	1406	2.45217	0.956486
Ptprg	1820.75	742.75	2.45136	0.956275
Mob3a	414.25	169.25	2.44756	0.951273
Prkcd	1194	488.25	2.44547	0.955904
E2f5	1134.25	464	2.4445	0.955821
Ttc3	5229	2139.75	2.44374	0.956527
Sort1	3042.62	1245.5	2.44289	0.956463
Syt7	502.5	205.75	2.44228	0.952827
Ahcyl1	3992	1635.5	2.44084	0.956504
Atp8b2	1566.5	642.25	2.43908	0.95617
Bcl10	963.75	395.25	2.43833	0.955513
Cirbp	2005.5	823	2.43682	0.956241
Gabarapl1	1370.25	564.625	2.42683	0.955966
Mgat1	824	339.75	2.42531	0.955034
Lrrfip1	1697.25	701	2.42118	0.956135
Atxn1l	1905.75	787.25	2.42077	0.956205
Cd276	1579.38	654	2.41495	0.955832
Gskip	412.125	170.75	2.41362	0.950777
Notch3	3287.62	1362.38	2.41316	0.956138
Tmem9	1748.75	725.25	2.41124	0.955906
Ppp2cb	2152.62	892.75	2.41123	0.956026
Nxn	982.75	407.75	2.41018	0.955196
Acvr1	426.25	177	2.40819	0.951091
Nckap5l	710.25	295	2.40763	0.954249
Rxra	932.125	387.25	2.40704	0.955079
Mapk8ip1	749	311.5	2.40449	0.954447
Vamp4	504.125	209.75	2.40346	0.95244
Tusc3	958	398.75	2.40251	0.955104
Msl1	1439.75	600.25	2.39858	0.95572
Rims3	1052.25	439	2.39692	0.955281
Bin3	418.25	174.75	2.39342	0.950823
Endov	843.5	352.5	2.39291	0.954785
Bcl2l13	2310	966.5	2.39007	0.95601
Grsf1	2179.5	912	2.3898	0.95599
Lsr	1756	735.375	2.3879	0.955867
B4galt1	1666.5	698.75	2.38497	0.955078
Txndc5	4430.88	1858.75	2.38379	0.955388
Efna4	590.75	248	2.38206	0.952583
Csnk1e	3056	1283.25	2.38145	0.955334
Bbx	2324.25	976.5	2.38018	0.955261
Btbd1	1473.75	619.5	2.37893	0.954981
Ube2r2	2734.5	1150	2.37783	0.955308
Slc27a3	557.75	234.75	2.37593	0.952245
Sall3	618.25	260.25	2.3756	0.952811
Pawr	2836.5	1194.5	2.37463	0.955317
Otud7b	1680.5	707.75	2.37443	0.955083
Plxnb1	1960	825.5	2.37432	0.955178
Arid1b	1853	781.25	2.37184	0.955147
Foxo4	2233.5	944.5	2.36474	0.955055
Perp	1328.75	563	2.36012	0.954682
Ccdc50	3202.25	1358	2.35806	0.955148
Bmpr1a	2372.25	1006.12	2.35781	0.955071
Adam10	1497	636	2.35377	0.954715
Bmp2k	476.25	202.5	2.35185	0.950815
Gnb4	648.5	276	2.34964	0.95272
Mterf3	1512.25	644.5	2.34639	0.95472
Fgfr1	4342	1851	2.34576	0.955111
Fggy	437.25	186.5	2.3445	0.950068
Gsk3b	2230	951.25	2.34428	0.954969
Cyfip2	1227	523.5	2.34384	0.954501
Oat	1973.25	842	2.34353	0.954903
Ptpn11	5255.75	2245	2.34109	0.955126
Abhd5	458.25	195.75	2.341	0.950482
Smpd1	476.25	203.5	2.34029	0.950787
Wwc2	3067.25	1314.75	2.33295	0.955043
Nfxl1	1769.12	759	2.33086	0.954821
Hipk3	1061.5	455.75	2.32913	0.95422
Net1	1801.38	773.75	2.32811	0.954832
Fyn	2233.5	959.875	2.32687	0.954952
Arf5	1527.75	657.5	2.32357	0.954707
Phf2	566.5	244	2.32172	0.951941
Bsg	7289.5	3162.75	2.3048	0.952167
Lrrc8a	787.25	342	2.3019	0.95047
Klf7	852.75	370.75	2.30007	0.950736
Alad	996	433.25	2.2989	0.951114
Tsg101	1579.38	687.5	2.29727	0.951771
Smoc1	1256.12	548.5	2.29011	0.95153
Ccni	4109.75	1794.75	2.28987	0.952126
Mfge8	2680.25	1170.5	2.28983	0.952046
Cers2	1899	829.75	2.28864	0.951789
Rnf19a	1264	552.5	2.28778	0.951427
Clic4	8142.25	3562.5	2.28554	0.952065
Marcksl1	8752.12	3831.75	2.28411	0.952066
Daam1	1441.12	633.25	2.27576	0.951575
Khnyn	941.5	414	2.27415	0.950861
Axl	897.125	395.25	2.26977	0.950355
Hdgfrp3	821.625	362	2.26968	0.950097
Zbtb39	1008.38	445.75	2.2622	0.950636
Lrp10	1089.75	481.75	2.26207	0.950786
Sri	850.375	376	2.26164	0.9502
Hspg2	16894.2	7475	2.2601	0.951697
Zcchc11	3346	1481.25	2.2589	0.951615
Sgpl1	2641.75	1173.75	2.25069	0.951453
Smarce1	4435.75	1973.25	2.24794	0.951549
Cldn4	3143	1398.38	2.24761	0.951497
Slc1a4	4096.12	1822.62	2.24738	0.95154
Flot2	2105.25	938	2.2444	0.951362
Wtip	1032.5	460.375	2.24274	0.950565
Dtl	1334	2993.12	-2.24372	0.951484
Chordc1	777.375	1744.25	-2.24377	0.951243
Sik1	715.5	1607.5	-2.24668	0.951187
Fgd1	879.25	1977.62	-2.24922	0.951324
Bcas3	443.5	997.875	-2.25	0.950497
Zmiz2	1084.25	2442.62	-2.25282	0.951428
Cipc	542.25	1224.25	-2.25772	0.950892
Nol6	2078.12	4693.5	-2.25853	0.951661
Nfya	390.875	884	-2.26159	0.950316
Rad50	945.5	2138.75	-2.26203	0.951481
Bub1b	2103	4760.38	-2.26361	0.951663
Cacybp	2086.75	4730	-2.26668	0.951662
Klf3	871.875	1976.62	-2.2671	0.951431
Ly75	998.5	2273.5	-2.27692	0.951884
Smarcal1	412.125	938.5	-2.27722	0.950855
Kif11	2874.62	6546.75	-2.27743	0.952052
Wdr76	398.5	908.75	-2.28043	0.950775
Ino80	951.25	2170.25	-2.28147	0.951863
Mcm5	3824.75	8732.88	-2.28325	0.952066
Mettl3	338	771.75	-2.28328	0.950268
Brca1	958	2188.62	-2.28458	0.951868
Etfa	777.375	1778.62	-2.28799	0.951746
Sirt1	755.5	1728.75	-2.28822	0.951726
Kif18a	406.125	930.5	-2.29117	0.950953
Kctd18	793.75	1819.75	-2.2926	0.95187
Parp1	5782.25	13266.4	-2.29433	0.952176
Rbpj	2410.5	5534	-2.29579	0.952151
Hexa	1021.5	2347.25	-2.29785	0.952005
Rad1	311.5	716.125	-2.29896	0.950113
Casc5	614	1412	-2.29967	0.951673
Acadm	553.5	1273.12	-2.30014	0.951549
E2f1	445.5	1025.75	-2.30247	0.951178
Sorl1	906.25	2086.88	-2.30276	0.951954
Palb2	326	752.25	-2.30752	0.950372
Pnkd	408.5	944.5	-2.31212	0.951063
Mut	516.125	1194.5	-2.31436	0.951523
Coprs	387.25	897	-2.31633	0.950932
Stat3	1571	3650.25	-2.32352	0.955074
Tpp1	1119.5	2605.75	-2.3276	0.955003
Epha4	1451.38	3378.5	-2.32779	0.955062
Ddt	199.75	465.75	-2.33166	0.950585
Ccdc66	300	701	-2.33667	0.953048
Mcoln1	447.5	1046	-2.33743	0.954196
Tomm6os	546	1276.38	-2.33768	0.954546
Nfyb	821.625	1920.75	-2.33775	0.954885
Prps1	1154.75	2701.25	-2.33925	0.955029
Pias2	1446.38	3386	-2.34102	0.955078
Fam102a	252.25	590.75	-2.34192	0.952247
Ubr5	8345.5	19555.8	-2.34327	0.955153
Sipa1l3	460.25	1078.75	-2.34383	0.954275
Ubr7	1339.75	3143	-2.34596	0.955064
Stk38	1523.25	3573.75	-2.34613	0.955087
Aspm	1426	3349.38	-2.34879	0.955077
Atp5l	512.875	1205.75	-2.35096	0.954473
Nufip2	1067.5	2516.25	-2.35714	0.95509
Mrpl15	1230	2899.75	-2.35752	0.955127
Timeless	1413.75	3335	-2.35897	0.955158
Cenpi	220	519	-2.35909	0.951576
Ska3	410.125	969.5	-2.36391	0.954162
Bpnt1	339.875	803.5	-2.3641	0.953659
Spc24	742.75	1756	-2.36419	0.95492
Aldh2	1987	4700	-2.36537	0.955202
Slc25a35	205.75	486.75	-2.36574	0.951129
Mov10	1151.25	2723.75	-2.36591	0.955115
Prpf3	738.375	1747.38	-2.36651	0.954917
Hltf	437.25	1035.25	-2.36764	0.954292
Fbrsl1	580.75	1379	-2.37452	0.954923
Tfrc	1021.5	2427	-2.37592	0.955272
Wsb2	621	1476.88	-2.37822	0.954982
Tonsl	414.25	985.25	-2.37839	0.954397
Mcm3	5052	12020.5	-2.37935	0.955426
Cep290	252.25	600.25	-2.37958	0.952672
Aldh6a1	383.25	912	-2.37965	0.954224
Mto1	211.25	502.75	-2.37988	0.951584
Erlin1	387.25	923.125	-2.3838	0.954253
Trak1	462.25	1102	-2.38399	0.954612
Kntc1	1547.75	3698	-2.38927	0.956117
Nop10	433.25	1037.25	-2.39411	0.955256
Dido1	1334	3197	-2.39655	0.956093
Pcnt	1643.88	3939.75	-2.39662	0.956125
Git2	440.875	1057	-2.3975	0.95529
Tor1aip2	732.75	1757.88	-2.39901	0.955869
N4bp1	1246.5	2990.5	-2.39912	0.956081
Dopey1	198	475.25	-2.40025	0.951958
Trim6	955.75	2295.25	-2.40152	0.956009
Cit	843.5	2025.75	-2.4016	0.955954
l7Rn6	408.5	985.75	-2.4131	0.955202
Rmi1	410.125	990	-2.4139	0.95521
Enoph1	464.25	1122.5	-2.41788	0.955453
Eps8	198	479	-2.41919	0.952109
Slc39a4	157.5	381.5	-2.42222	0.950263
Dars2	504.125	1222.5	-2.42499	0.955834
Agfg1	1686.5	4090.75	-2.42559	0.956417
Tbl2	493	1196.38	-2.42672	0.95581
Mis18bp1	749	1819.75	-2.42957	0.956183
Mcl1	4060.5	9871.75	-2.43117	0.956463
Atp11b	1040.75	2530.25	-2.43118	0.956328
Ddx20	646	1571	-2.43189	0.95608
Kmt2c	1108	2694.75	-2.43208	0.956345
Exo1	610.375	1484.75	-2.43252	0.956036
Nfe2l2	670.75	1632	-2.4331	0.95611
Taf1c	241.875	588.75	-2.43411	0.95368
Mtrr	314.75	766.25	-2.43447	0.954802
Ncl	27706.8	67465	-2.43497	0.956463
Zfp655	966.5	2357.75	-2.43947	0.956394
Fam169a	916	2235.5	-2.4405	0.95638
Rnf157	366.25	894.125	-2.4413	0.955345
Etnk1	1318	3224	-2.44613	0.956474
Slc43a2	300	735	-2.45	0.95477
Sephs2	1061.5	2602.5	-2.45172	0.956429
Commd4	348.625	854.875	-2.45213	0.955234
Rogdi	225.75	553.75	-2.45293	0.953462
Lmtk2	793.75	1949	-2.45543	0.956383
Ccdc132	493	1211.75	-2.45791	0.955991
Rfng	203.625	500.5	-2.45795	0.952894
Uros	157.5	387.25	-2.45873	0.950646
Hibch	201.75	496.25	-2.45973	0.952846
Taok3	275.5	677.75	-2.46007	0.954542
Noc3l	614	1511	-2.46091	0.956219
Gtf2h1	1194	2941.25	-2.46336	0.956525
Flcn	646	1591.62	-2.46382	0.956252
Orc2	1299.25	3205.25	-2.467	0.956542
Ppcs	163.75	404	-2.46718	0.951144
Dus2	161.5	398.75	-2.46904	0.951023
Ctns	209.625	517.75	-2.46989	0.953149
Taldo1	1497	3698	-2.47027	0.956564
Slc10a7	271.625	671.25	-2.47124	0.954517
Angel2	627.25	1550.38	-2.4717	0.956241
Gigyf2	1398.5	3458.25	-2.47283	0.956559
Hsph1	757	1873	-2.47424	0.956366
Mcm10	1479	3661.25	-2.47549	0.956568
Kif13b	332.25	823	-2.47705	0.955228
Ccp110	592.5	1469.12	-2.47954	0.956199
Dgkh	220	546	-2.48182	0.953501
Wdr31	179.5	445.75	-2.48329	0.952072
Zfp428	412.125	1023.75	-2.48408	0.955723
Cbx1	2285	5677.25	-2.48457	0.956605
Ccdc130	141.125	351.25	-2.48893	0.954627
Hook2	555.75	1384.12	-2.49055	0.9611
Mrpl18	658	1639	-2.49088	0.96123
Tfpi	290.625	724.25	-2.49204	0.959768
Spen	1512.25	3769	-2.49231	0.961515
Fam110b	122.375	305	-2.49234	0.952619
Avpi1	231.625	577.75	-2.49433	0.958785
Rita1	115.25	287.5	-2.49458	0.951681
Acad10	163.75	408.5	-2.49466	0.956252
Tra2a	1527.75	3812	-2.49517	0.961516
Ddx11	443.5	1109	-2.50056	0.96082
Nav2	462.25	1156.25	-2.50135	0.960892
Svil	342	859	-2.5117	0.96031
Exosc5	566.5	1423.25	-2.51236	0.961125
Atad2	1739	4372	-2.51409	0.961533
Ptpn3	249.75	628.125	-2.51502	0.959217
Cep131	313	787.25	-2.51518	0.960071
Chchd4	460.25	1158.5	-2.51711	0.960904
Cdc37l1	604.75	1522.5	-2.51757	0.961179
Pkp3	107.625	271	-2.518	0.950726
Zmym3	498	1255.75	-2.52159	0.961004
Ak6	462.25	1167.25	-2.52515	0.960945
Smyd3	338	853.75	-2.52589	0.960325
Ell2	364.75	921.5	-2.52639	0.960508
Eef2k	467.5	1181.25	-2.52674	0.960956
Cnnm3	352.5	890.75	-2.52695	0.960432
Rbm5	1246.5	3153.25	-2.52968	0.961516
Pomt1	238.25	603.25	-2.532	0.959058
Stoml1	377.75	956.5	-2.5321	0.960586
Mks1	192.5	488.25	-2.53636	0.957846
Lrp11	305.5	775.25	-2.53764	0.960059
Bcs1l	145.5	369.25	-2.5378	0.955345
Alkbh2	117.25	297.75	-2.53945	0.952466
Atp11a	789.25	2004.5	-2.53975	0.961386
Cep41	141.125	358.5	-2.5403	0.95504
Hspe1	3542	8997.75	-2.5403	0.961679
Apoe	5030	12796	-2.54394	0.961679
Camkv	130.875	333	-2.54441	0.954254
Pole	1520.12	3868	-2.54453	0.961631
Taf5	283	720.75	-2.54682	0.959913
Mtus1	239.75	610.625	-2.54692	0.959217
Mrm1	157.5	401.25	-2.54762	0.956327
Fsd1	203.625	519	-2.5488	0.958349
Polrmt	396.75	1011.75	-2.55009	0.960791
Rnf181	722.5	1844.62	-2.55311	0.961425
Dus3l	522.75	1334.75	-2.55332	0.961192
Rps4l	1635.5	4177.5	-2.55426	0.96164
Zfp518b	949	2425.5	-2.55585	0.961544
Zfp346	421.5	1077.38	-2.55605	0.960913
Cdt1	1435.25	3674.25	-2.56001	0.961788
Arhgap39	279.25	715.5	-2.56222	0.960067
Ctsa	1314.75	3375	-2.56703	0.961777
Dopey2	267.75	687.5	-2.56769	0.959916
Poglut1	1054.88	2713.75	-2.57258	0.961734
Gemin6	227.75	586.25	-2.57409	0.959227
Helq	265.875	684.75	-2.57546	0.959906
Dnah17	145.5	374.875	-2.57646	0.955888
L3mbtl2	1121.25	2892.75	-2.57993	0.96177
Rfx1	297	766.25	-2.57997	0.960327
Vps13d	447.5	1155	-2.58101	0.961216
Fnbp1	618.25	1596.62	-2.58249	0.961523
Sall1	3184.25	8231.75	-2.58515	0.96186
Rab6b	115.25	298	-2.58568	0.952913
Senp3	2190.5	5668	-2.58754	0.961843
Nek2	1094.75	2833.25	-2.58803	0.961767
Fam98c	145.5	377.125	-2.59192	0.955984
Fam63a	396.75	1028.5	-2.59231	0.961026
Fancd2	963.75	2498.5	-2.59248	0.961737
Slc25a33	229.75	596.75	-2.59739	0.959842
H2afj	443.5	1154.12	-2.60231	0.961707
Tmem191c	159.875	416.25	-2.6036	0.957473
Echdc2	292.5	762.5	-2.60684	0.960824
Aars2	416.375	1086	-2.60823	0.961616
Madd	127.5	333	-2.61176	0.955186
Zwilch	897.125	2345.5	-2.61446	0.962287
Cdc14a	283	740	-2.61484	0.960818
Fbxo22	710.25	1858.75	-2.61704	0.962189
Sec11c	111.75	292.5	-2.61745	0.953302
Xrcc5	1460.62	3824.75	-2.61857	0.962382
Sh3gl3	96	251.75	-2.6224	0.950577
Msantd2	367.75	965.25	-2.62475	0.961486
Gclm	342	898.125	-2.6261	0.961344
Hsp90aa1	14012.2	36822.8	-2.6279	0.96243
Cdk2ap2	119	312.75	-2.62815	0.954371
Wdr81	309.375	813.25	-2.62869	0.9611
Adcy3	196	515.25	-2.62883	0.959175
Depdc1b	252.25	663.375	-2.62983	0.96043
Ptch2	221.75	583.75	-2.63247	0.959886
Gpx4	2968.75	7827.5	-2.63663	0.962451
Tada2a	493	1301.75	-2.64047	0.961961
Enthd2	225.75	596.75	-2.64341	0.960006
Tbc1d24	173.25	458.25	-2.64502	0.95846
Epg5	252.25	669	-2.65213	0.960502
Rabggta	648.5	1723.25	-2.65729	0.962178
Ankrd10	909.125	2417.25	-2.65888	0.962325
Tcea3	198	526.5	-2.65909	0.959365
Mt1	1224.25	3255.5	-2.65918	0.962388
Prelid2	124	330	-2.66129	0.955271
Ccnt2	2004	5337.5	-2.66342	0.962435
Clk1	1312.62	3498	-2.66489	0.962399
Renbp	727.25	1938.75	-2.66586	0.962247
Ddr2	124	330.75	-2.66734	0.957039
Fxyd6	2011	5366.75	-2.6687	0.964203
Chpt1	209.625	559.5	-2.66905	0.961481
Rdm1	346.75	925.75	-2.66979	0.963219
Sall4	2476	6611.5	-2.67023	0.964214
Espl1	1387.75	3707.75	-2.67177	0.964173
Sdf2l1	128.75	344.25	-2.67379	0.957558
Gmfg	89.75	240	-2.67409	0.951679
Galt	100	268	-2.68	0.953933
Aunip	130.875	351.25	-2.68386	0.957826
Kdm5b	4562	12246.8	-2.68451	0.964223
Tmco4	159.875	429.25	-2.68491	0.959767
Fastkd1	229.75	617.25	-2.68662	0.96201
Tmem82	107.625	289.5	-2.6899	0.95521
Dyrk3	380	1022.25	-2.69013	0.963443
Prr13	256	689.5	-2.69336	0.962448
Wdr47	135.25	364.75	-2.69686	0.958274
Zbtb45	107.625	290.75	-2.70151	0.955376
Tns1	297	802.5	-2.70202	0.962926
Dkc1	1444.12	3904.75	-2.70389	0.964314
Fbxo5	819.5	2216.25	-2.70439	0.9642
Mga	2516.25	6807.25	-2.70532	0.964349
Smad7	535.5	1448.88	-2.70565	0.963966
Cdc5l	1497	4052	-2.70675	0.964318
Fkbp5	1285	3479	-2.70739	0.9643
Chadl	264.25	715.5	-2.70766	0.962695
Gins3	157.5	426.5	-2.70794	0.9599
Morc3	941.5	2550.75	-2.70924	0.964244
Rtel1	1032.5	2798.62	-2.71053	0.964264
Rmnd1	217.875	590.75	-2.71142	0.961924
Bora	473.75	1284.62	-2.71161	0.963866
Mtfr2	132.75	360.5	-2.71563	0.958293
Slc19a2	602.625	1637.5	-2.71728	0.964057
Usp44	100	271.75	-2.7175	0.954374
Gldc	1419.88	3862.25	-2.72013	0.964313
Kifc5b	425	1158.5	-2.72588	0.963771
Cd3eap	166	453	-2.72892	0.960429
Kdelr3	277.25	757.25	-2.73129	0.962914
Etv5	2430.62	6638.75	-2.73129	0.964362
Atf1	755.5	2063.5	-2.7313	0.964197
Fcho1	167.5	457.75	-2.73284	0.960503
Pfkfb2	252.25	689.5	-2.7334	0.962604
Sun1	1227	3356.5	-2.73553	0.96431
Gca	85.75	234.75	-2.73761	0.951687
Apobec1	103.75	284.25	-2.73976	0.955242
Gas2	122.375	335.5	-2.74157	0.958325
Zbtb8os	352.5	967	-2.74326	0.964212
Zmym6	404	1109	-2.74505	0.964456
Cd9	973.5	2673.75	-2.74653	0.965004
Atp6v0b	891.25	2448.5	-2.74727	0.964983
Rmnd5b	464.25	1276.38	-2.74933	0.964617
Dtymk	1873.5	5165.75	-2.75727	0.965083
Prodh	205.75	567.75	-2.75942	0.962536
Ttc32	83.75	231.75	-2.76716	0.952288
Zfp654	223.75	619.5	-2.76872	0.962987
Smox	149	412.75	-2.77013	0.960495
Lima1	610.375	1691.62	-2.77145	0.964861
Wrap73	115.25	319.5	-2.77223	0.957838
Mdc1	1819.25	5044.5	-2.77285	0.965114
Sgk3	117.25	325.25	-2.77399	0.958073
Setx	1662.25	4612	-2.77455	0.965109
Rad51c	207.75	576.5	-2.77497	0.962643
Tjp3	151	419.5	-2.77815	0.960646
Tmem64	566.5	1574.88	-2.78001	0.96482
Gabbr1	667	1855.5	-2.78186	0.96492
Cacna1a	243.5	677.75	-2.78337	0.963346
Oxct1	522.75	1457.75	-2.78862	0.964764
Elovl7	147.25	410.75	-2.78947	0.960497
Cyb5r1	1421.25	3966.5	-2.79085	0.9651
Tpd52	1008.38	2815.5	-2.79212	0.96505
Rad54b	241.875	677.75	-2.80207	0.96367
Actn3	159.875	448.125	-2.80297	0.961535
Tfb1m	141.125	396.25	-2.80779	0.96054
Kdm3a	1094.75	3074.88	-2.80875	0.965382
Cd38	125.5	352.5	-2.80876	0.959389
Lactb2	697	1963.5	-2.81707	0.965267
Gin1	117.25	330.75	-2.8209	0.958818
Trim23	389	1098.25	-2.82326	0.964954
AK010878	107.625	304	-2.82462	0.957747
Cbx6	533.75	1508.5	-2.82623	0.965256
Arid4a	294.75	833.75	-2.82867	0.96444
Zic3	1288.5	3645.5	-2.82926	0.965548
Rhobtb2	145.5	412	-2.83162	0.961045
Xylb	107.625	305.5	-2.83856	0.957892
Ddias	221.75	629.5	-2.83878	0.963631
Itsn2	566.5	1608.75	-2.83981	0.965374
Plac8	87.75	249.5	-2.8433	0.954591
Glb1	387.25	1102	-2.84571	0.965034
Zbtb43	383.25	1092	-2.84932	0.965026
Naaladl1	83.75	238.875	-2.85224	0.953817
Tbc1d8	127.5	363.75	-2.85294	0.960034
Uchl3	631.75	1808	-2.86189	0.965479
Adal	258.5	742.75	-2.87331	0.964276
Shmt1	731.25	2103	-2.8759	0.965542
Usp1	1012	2910.5	-2.87599	0.965626
Tm7sf3	673	1937	-2.87816	0.965536
Clip4	79.5	229	-2.8805	0.953039
Them6	92	265.25	-2.88315	0.955931
Gtse1	973.5	2813.5	-2.89009	0.965637
Rasgrp4	139	401.75	-2.89029	0.961052
Pcmtd1	998.5	2887.62	-2.89196	0.965643
Kit	344.25	996.25	-2.89397	0.964948
Safb2	1167.5	3381	-2.89593	0.965668
Fbxo7	233.25	675.5	-2.89603	0.963999
Ccpg1	77.75	225.75	-2.90354	0.952891
Pkn3	213.25	619.5	-2.90504	0.963693
Mknk1	173.25	503.75	-2.90765	0.962693
Asxl2	631.75	1839	-2.91096	0.965529
Brca2	960.5	2796	-2.91098	0.965653
Tcfl5	265.875	774.25	-2.91208	0.964434
Adamts14	83.75	244	-2.91343	0.954548
Naprt	188.25	548.5	-2.91368	0.96315
Rnf138	648.5	1896.25	-2.92406	0.965551
Sirt3	181.75	533.75	-2.93673	0.963047
Gcdh	207.75	610.625	-2.93923	0.963669
Tcf15	151	444.25	-2.94205	0.96195
Ncoa3	1163.12	3425.12	-2.94476	0.965695
Suz12	1633.88	4812	-2.94515	0.965724
Zbed5	117.25	345.5	-2.9467	0.95973
Nphp4	103.75	306.25	-2.95181	0.958321
Nipal3	157.5	465.75	-2.95714	0.962276
Ltbp3	163.75	485	-2.96183	0.962525
Rad9b	157.5	466.5	-2.9619	0.962296
Mtap7d3	135.25	401.25	-2.96673	0.961195
Taf4a	467.5	1388	-2.96898	0.965359
Dmtn	487.5	1448.25	-2.97077	0.965394
Kif20b	945.5	2809.25	-2.97118	0.965664
Pola1	919	2735.75	-2.97688	0.965659
Tmem50b	77.75	231.75	-2.98071	0.963014
Tiam1	520.5	1551.62	-2.98103	0.974707
Bcl6	72.25	215.5	-2.9827	0.961427
Mnd1	258.5	773.25	-2.9913	0.973735
Nrg4	178	532.5	-2.99157	0.972337
Cdca2	757	2269.5	-2.99802	0.97488
Col9a3	77.75	233.25	-3	0.963156
Znrd1as	101.75	305.5	-3.00246	0.967649
Rbbp5	921.5	2766.88	-3.00258	0.974924
Sgol1	510.75	1536	-3.00734	0.974703
Usp48	2089.75	6286.75	-3.00837	0.975001
Ica1	143.25	431	-3.00873	0.971067
Pnpla7	207.75	625.75	-3.01203	0.973073
Prkca	79.5	240	-3.01887	0.963817
Cmah	866.25	2623.75	-3.02886	0.974916
[truncated: 976 more rows]

## Sheet: KO all
id	Cripto -/- EpiSCs	Cripto -/- ESCs	FC	prob	prob_mean			FC > 5,00 up-regulated (952 geni)									FC < 5,00 down-regulated (700 geni)
Shh	2181.5	0.5	4363	0.999939	0.999943
Aplnr	2443	0.75	3257.33	0.999948	0.999956											KEGG_PATHWAY	alpha-Linolenic acid metabolism	4	0.017
Actc1	878.5	0.5	1757	0.999544	0.999578											KEGG_PATHWAY	ABC transporters	5	0.051
T	5750.5	3.75	1533.47	1	1											KEGG_PATHWAY	Glycerophospholipid metabolism	6	0.057
Hand2	578	0.5	1156	0.99892	0.998988											KEGG_PATHWAY	Long-term depression	6	0.073
ENSMUSG00000091169	564.875	0.5	1129.75	0.998884	0.998945											KEGG_PATHWAY	Cysteine and methionine metabolism	4	0.082
ENSMUSG00000086663	522.75	0.5	1045.5	0.998687	0.998767											KEGG_PATHWAY	Ether lipid metabolism	4	0.094
Hapln1	493	0.5	986	0.998519	0.998615
Tmprss2	722.5	0.75	963.333	0.999308	0.999377
Cdx2	675.5	0.75	900.667	0.999237	0.999278											GOTERM_BP_FAT	meiosis	15	6.7e-07
Cyp26a1	1791.75	2	895.875	0.9999	0.99991											GOTERM_BP_FAT	M phase of meiotic cell cycle	15	6.7e-07
Hand1	1777.25	2	888.625	0.999897	0.999908											GOTERM_BP_FAT	meiotic cell cycle	15	8.9e-07
Bmp5	425	0.5	850	0.998018	0.99812											GOTERM_BP_FAT	stem cell maintenance	8	3.6e-06
Itgb8	416.375	0.5	832.75	0.997937	0.998035											GOTERM_BP_FAT	stem cell development	8	5e-06
Foxb1	607.5	0.75	810	0.99901	0.999085											GOTERM_BP_FAT	response to vitamin	9	5.3e-06
Egflam	535.5	0.75	714	0.998739	0.998823											GOTERM_BP_FAT	regulation of transcription	106	1.3e-05
Sprr2a3	323.5	0.5	647	0.996633	0.996819											GOTERM_BP_FAT	negative regulation of cell differentiation	19	2.1e-05
Igf2	31938.5	50.25	635.592	1	1											GOTERM_BP_FAT	response to nutrient	12	2.7e-05
Frzb	1123.62	2	561.812	0.999719	0.999743											GOTERM_BP_FAT	response to retinoic acid	8	2.7e-05
Fgf8	1069.5	2	534.75	0.999693	0.999719											GOTERM_BP_FAT	stem cell differentiation	8	4.3e-05
Hoxd3	393	0.75	524	0.99773	0.997822											GOTERM_BP_FAT	drug transport	6	5.1e-05
Fgf5	389	0.75	518.667	0.997675	0.997773											GOTERM_BP_FAT	regulation of RNA metabolic process	75	6.2e-05
Capn6	2753.25	5.5	500.591	0.999964	0.999969											GOTERM_BP_FAT	response to extracellular stimulus	15	8.7e-05
Hoxb1	369.75	0.75	493	0.9974	0.997522											GOTERM_BP_FAT	synapsis	6	0.00014
Cd36	344.25	0.75	459	0.997041	0.997169											GOTERM_BP_FAT	chromosome organization involved in meiosis	6	0.00014
Dgkk	883.75	2	441.875	0.999554	0.999582											GOTERM_BP_FAT	positive regulation of macromolecule biosynthetic process	34	0.00019
Igfbp5	7907.25	18.25	433.274	1	1											GOTERM_BP_FAT	sex differentiation	14	0.00026
Arsi	316	0.75	421.333	0.996469	0.99667											GOTERM_BP_FAT	sexual reproduction	27	0.00028
Samd3	207.75	0.5	415.5	0.992491	0.992881											GOTERM_BP_FAT	response to nutrient levels	13	0.0003
Klhl6	203.625	0.5	407.25	0.992206	0.992639											GOTERM_BP_FAT	development of primary sexual characteristics	12	0.00047
ENSMUSG00000087375	181.75	0.5	363.5	0.990547	0.990962											GOTERM_BP_FAT	spermatogenesis	20	0.00054
Igf2os	1357.5	3.75	362	0.999838	0.999836											GOTERM_BP_FAT	male gamete generation	20	0.00054
Unc5c	688.75	2	344.375	0.999253	0.999308											GOTERM_BP_FAT	reproductive developmental process	20	0.00082
Hoxd9	170.875	0.5	341.75	0.98937	0.98992											GOTERM_BP_FAT	gamete generation	23	0.00095
Bmp2	1277	3.75	340.533	0.999809	0.999815											GOTERM_BP_FAT	female meiosis	5	0.001
Dkk1	940.25	3	313.417	0.999622	0.999627											GOTERM_BP_FAT	negative regulation of signal transduction	15	0.0012
Wnt8a	155.25	0.5	310.5	0.987391	0.988005											GOTERM_BP_FAT	cellular monovalent inorganic cation homeostasis	5	0.0017
Dscam	143.25	0.5	286.5	0.985638	0.986249											GOTERM_BP_FAT	anterior/posterior axis specification	5	0.0017
Prdm6	203.625	0.75	271.5	0.992145	0.992574											GOTERM_BP_FAT	sister chromatid cohesion	4	0.0023
Pax3	132.75	0.5	265.5	0.983701	0.984414											GOTERM_BP_FAT	negative regulation of cell communication	15	0.0026
Acta1	1426	5.5	259.273	0.999848	0.99985											GOTERM_BP_FAT	male meiosis	5	0.0027
Msx1	943.5	3.75	251.6	0.999622	0.999628											GOTERM_BP_FAT	multidrug transport	3	0.003
Popdc2	185	0.75	246.667	0.990825	0.991212											GOTERM_BP_FAT	reproductive process in a multicellular organism	25	0.003
Krt8	22698.8	93.5	242.767	1	1											GOTERM_BP_FAT	multicellular organism reproduction	25	0.003
Nog	1063.25	4.75	223.842	0.999686	0.999715											GOTERM_BP_FAT	negative regulation of macromolecule metabolic process	29	0.0033
Olfml2a	166	0.75	221.333	0.988833	0.989386											GOTERM_BP_FAT	meiotic chromosome segregation	4	0.0044
Psca	110	0.5	220	0.97722	0.978495											GOTERM_BP_FAT	embryonic pattern specification	6	0.0047
Lgr5	103.75	0.5	207.5	0.975034	0.976313											GOTERM_BP_FAT	regulation of cytokine production	12	0.0049
Rasef	773.75	3.75	206.333	0.999402	0.999456											GOTERM_BP_FAT	negative regulation of cellular biosynthetic process	25	0.0057
Cxxc4	153.25	0.75	204.333	0.987129	0.98774											GOTERM_BP_FAT	embryonic axis specification	4	0.0057
Synpo2l	396.75	2	198.375	0.997756	0.99784											GOTERM_BP_FAT	female meiosis sister chromatid cohesion	3	0.0058
ENSMUSG00000054588	97.75	0.5	195.5	0.972376	0.973782											GOTERM_BP_FAT	regulation of gene expression, epigenetic	8	0.0068
Meox1	575.25	3	191.75	0.99891	0.998973											GOTERM_BP_FAT	gonad development	9	0.0069
ENSMUSG00000028269	1450	7.75	187.097	0.999848	0.999856											GOTERM_BP_FAT	prophase	4	0.0072
Hoxaas2	373.75	2	186.875	0.997439	0.997553											GOTERM_BP_FAT	meiotic prophase I	4	0.0072
Gbp2	1960	10.5	186.667	0.999922	0.999926											GOTERM_BP_FAT	leukocyte mediated immunity	9	0.0074
Krt18	16358.5	87.75	186.422	1	1											GOTERM_BP_FAT	regulation of cell size	10	0.0076
Sema6d	135.25	0.75	180.333	0.984131	0.98482											GOTERM_BP_FAT	oogenesis	6	0.0076
ENSMUSG00000067023	89.75	0.5	179.5	0.968249	0.969735											GOTERM_BP_FAT	metal ion transport	25	0.0078
Ebf2	128.75	0.75	171.667	0.982828	0.983584											GOTERM_BP_FAT	female gamete generation	7	0.0086
Cer1	85.75	0.5	171.5	0.965691	0.967321											GOTERM_BP_FAT	negative regulation of cytokine biosynthetic process	4	0.009
Ptn	506	3	168.667	0.99858	0.998669											GOTERM_BP_FAT	M phase	18	0.0094
Il15ra	125.5	0.75	167.333	0.981896	0.982712											GOTERM_BP_FAT	reproductive cellular process	13	0.0095
Amer3	81.75	0.5	163.5	0.962861	0.964667											GOTERM_BP_FAT	reverse cholesterol transport	3	0.0095
9030622O22Rik	81.75	0.5	163.5	0.962861	0.964667											GOTERM_BP_FAT	piRNA metabolic process	3	0.0095
Chsy3	122.375	0.75	163.167	0.98101	0.981965											GOTERM_BP_FAT	meiotic sister chromatid cohesion	3	0.0095
Gm4524	326	2	163	0.996653	0.996842
Lhx1	319.75	2	159.875	0.996494	0.996705
Kdr	739.5	4.75	155.684	0.999347	0.999403
Lbx1	77.75	0.5	155.5	0.959605	0.961583											GOTERM_CC_FAT	plasma membrane	117	2.8e-05
Fam163a	73.75	0.5	147.5	0.95585	0.95809											GOTERM_CC_FAT	plasma membrane part	74	4.7e-05
Gata6	800.25	5.5	145.5	0.999431	0.999492											GOTERM_CC_FAT	condensed nuclear chromosome	8	0.00016
Rgs4	70	0.5	140	0.951724	0.954094											GOTERM_CC_FAT	synaptonemal complex	6	0.0002
Slc8a1	70	0.5	140	0.951724	0.954094											GOTERM_CC_FAT	myosin complex	8	0.0017
Hoxb5os	70	0.5	140	0.951724	0.954094											GOTERM_CC_FAT	nuclear chromosome	11	0.0024
Prtg	18239.8	131.25	138.97	1	1											GOTERM_CC_FAT	cell junction	25	0.0042
Trabd2b	277.25	2	138.625	0.99545	0.99572											GOTERM_CC_FAT	non-membrane-bounded organelle	74	0.005
Car4	4313	31.5	136.921	0.999994	0.999992											GOTERM_CC_FAT	intracellular non-membrane-bounded organelle	74	0.005
Lypd6b	101.75	0.75	135.667	0.974148	0.975519											GOTERM_CC_FAT	immunological synapse	4	0.0053
Leprel1	742.75	5.5	135.045	0.99935	0.999406
Heph	267.75	2	133.875	0.995168	0.995419
Hoxd8	100	0.75	133.333	0.973313	0.974676
Crb2	1294.25	9.75	132.744	0.999812	0.999819
Zbtb16	258.5	2	129.25	0.994877	0.995123
Vtn	96	0.75	128	0.971425	0.972858
Pcdh18	987.625	7.75	127.435	0.999641	0.999661
Tagln	13664	110	124.218	1	1
Tbx20	668.875	5.5	121.614	0.999198	0.999247
ENSMUSG00000089574	89.75	0.75	119.667	0.968249	0.969735
Gata5	87.75	0.75	117	0.967023	0.96859
Acta2	6033	52.5	114.914	1	1
Cysltr1	83.75	0.75	111.667	0.964281	0.966031
C920025E04Rik	83.75	0.75	111.667	0.964281	0.966031
A530084C06Rik	83.75	0.75	111.667	0.964281	0.966031
Myh7	1841.25	16.5	111.591	0.999903	0.999913
Tacstd2	520.5	4.75	109.579	0.998645	0.998731
Sema6a	1571	14.75	106.508	0.999874	0.999878
Zim1	580.75	5.5	105.591	0.998917	0.998982
Hoxb2	971.5	9.75	99.641	0.999641	0.999647
Klhl34	73.75	0.75	98.3333	0.95585	0.95809
Lmx1a	294.75	3	98.25	0.995925	0.996158
Cldn11	72.25	0.75	96.3333	0.953832	0.956155
Tgfb2	3425.75	35.75	95.8252	0.999977	0.99998
Slitrk2	70	0.75	93.3333	0.951724	0.954094
Klhl4	346.75	3.75	92.4667	0.997041	0.997169
Evx1	181.75	2	90.875	0.99036	0.990785
Ndnf	68	0.75	90.6667	0.949311	0.951828
Aldh1a2	1084.25	12	90.3542	0.999693	0.999721
Pappa	686.75	7.75	88.6129	0.999243	0.999291
Irx3	1653	18.75	88.16	0.999877	0.99989
Tbx1	175.5	2	87.75	0.98971	0.990208
Krt19	5815	66.5	87.4436	1	1
Amot	5196.75	59.5	87.3403	1	0.999999
Sp5	1723.75	19.75	87.2785	0.99988	0.9999
Foxa2	897.125	10.5	85.4405	0.999567	0.999588
Adra2a	170.875	2	85.4375	0.989176	0.98971
Gata3	252.25	3	84.0833	0.994596	0.994877
Pcdh7	1921.12	23.25	82.629	0.999916	0.999922
Piezo2	805	9.75	82.5641	0.999431	0.999493
Dchs1	697	8.5	82	0.999253	0.999312
Pgf	243.5	3	81.1667	0.994257	0.994523
Cfc1	385	4.75	81.0526	0.997565	0.997675
Pdzrn3	688.75	8.5	81.0294	0.999243	0.999294
Sparcl1	159.875	2	79.9375	0.987818	0.988421
Rbms3	239.75	3	79.9167	0.994079	0.994364
ENSMUSG00000085159	153.25	2	76.625	0.986993	0.987599
Rbm24	651.25	8.5	76.6176	0.999146	0.999195
Sp8	416.375	5.5	75.7045	0.997895	0.997989
Usp18	584.25	7.75	75.3871	0.998917	0.998986
Irx5	508.5	6.75	75.3333	0.998558	0.998658
Prickle1	2710	36.5	74.2466	0.999958	0.999967
Pkdcc	4868.25	65.75	74.0418	1	0.999997
Hoxb3os	1454.75	19.75	73.6582	0.999848	0.999853
Nkx6-1	147.25	2	73.625	0.98612	0.986727
Gm16564	147.25	2	73.625	0.98612	0.986727
Fbn2	3841.75	52.5	73.1762	0.99999	0.999986
Greb1l	3409.25	47	72.5372	0.999977	0.99998
Haglr	141.125	2	70.5625	0.985062	0.985742
Fndc3c1	1987	28.25	70.3363	0.999922	0.999927
Zfp503	1476.5	21	70.3095	0.999858	0.999859
Galnt14	205.75	3	68.5833	0.992145	0.992574
Hs3st3a1	135.25	2	67.625	0.983927	0.984615
Foxc2	987.625	14.75	66.9576	0.999641	0.999657
Cited1	517.75	7.75	66.8065	0.998629	0.998706
Wnt4	313	4.75	65.8947	0.996291	0.996529
Fut4	130.875	2	65.4375	0.982828	0.983584
Gfra2	440.875	6.75	65.3148	0.998102	0.998207
Tal2	128.75	2	64.375	0.982359	0.98316
Foxa1	498	7.75	64.2581	0.998499	0.998603
Osr1	350	5.5	63.6364	0.997057	0.997182
Gprc5c	3509.5	57	61.5702	0.999977	0.999981
Hoxa2	334.25	5.5	60.7727	0.996724	0.99691
Slc39a8	1744.62	29.5	59.1398	0.99988	0.999901
Dach1	323.5	5.5	58.8182	0.99652	0.996724
Wnt10b	115.25	2	57.625	0.978588	0.979771
Myl3	113.25	2	56.625	0.977954	0.979141
Isg15	435.5	7.75	56.1935	0.99804	0.998148
Prox1	264.25	4.75	55.6316	0.995004	0.995234
Mnx1	207.75	3.75	55.4	0.992287	0.992702
Ednra	166	3	55.3333	0.988613	0.989157
Six2	258.5	4.75	54.4211	0.994764	0.995023
Oprk1	161.5	3	53.8333	0.98796	0.988557
Cmpk2	107.625	2	53.8125	0.975797	0.977105
Vstm2b	107.625	2	53.8125	0.975797	0.977105
Foxl2	107.625	2	53.8125	0.975797	0.977105
Maml3	1357.5	25.25	53.7624	0.999829	0.999832
Adra2b	105.75	2	52.875	0.975034	0.976313
Alox15	352.5	6.75	52.2222	0.997073	0.997203
Eya2	443.5	8.5	52.1765	0.998105	0.998218
Gpm6a	103.75	2	51.875	0.974148	0.975519
Wnt3	243.5	4.75	51.2632	0.994172	0.994445
Irx3os	241.875	4.75	50.9211	0.994114	0.994403
Airn	101.75	2	50.875	0.973313	0.974676
Pmp22	2126.62	42.75	49.7456	0.999935	0.999937
Podxl	22973.8	464.25	49.4857	1	1
Thsd4	1144.12	23.25	49.2097	0.999719	0.999743
Arg1	97.75	2	48.875	0.971425	0.972858
Spon1	96	2	48	0.970946	0.972377
ENSMUSG00000074122	96	2	48	0.970946	0.972377
Ptprt	175.5	3.75	46.8	0.989486	0.990018
Atp1a2	314.75	6.75	46.6296	0.996291	0.996529
Rarb	447.5	9.75	45.8974	0.998118	0.998233
Myocd	137.375	3	45.7917	0.984131	0.98482
Fras1	1460.62	32.5	44.9423	0.999848	0.999851
Meis1	662.75	14.75	44.9322	0.999159	0.999211
Cnksr2	471.5	10.5	44.9048	0.998299	0.998414
Gbp4	346.75	7.75	44.7419	0.996973	0.997108
Mogat2	469.375	10.5	44.7024	0.998289	0.998396
Fam107a	132.75	3	44.25	0.983074	0.983795
Chst15	1021.5	23.25	43.9355	0.999657	0.999674
Ctnna2	87.75	2	43.875	0.965691	0.967321
Col23a1	294.75	6.75	43.6667	0.995867	0.996083
C430049B03Rik	130.875	3	43.625	0.982598	0.983374
Fzd2	3782.12	87	43.4727	0.999984	0.999984
Rrad	161.5	3.75	43.0667	0.987818	0.988421
Krt7	805	18.75	42.9333	0.999418	0.999481
Sema3d	85.75	2	42.875	0.964281	0.966031
Pax9	159.875	3.75	42.6333	0.987698	0.988292
Rem2	127.5	3	42.5	0.981896	0.982712
Clic5	127.5	3	42.5	0.981896	0.982712
H19	40009.5	941.5	42.4955	1	1
Mef2c	285	6.75	42.2222	0.995563	0.995812
Limch1	1662.25	39.75	41.8176	0.999877	0.999889
Tpm1	50091.2	1203.75	41.6127	1	1
Sept4	612.5	14.75	41.5254	0.998981	0.999056
Rspo3	819.5	19.75	41.4937	0.999431	0.999497
Isl1	348.625	8.5	41.0147	0.996992	0.997126
Adamts1	627.25	15.5	40.4677	0.999023	0.999099
Adamts6	151	3.75	40.2667	0.986346	0.987019
Tmem119	390.875	9.75	40.0897	0.997578	0.997685
Samd4	1042.25	26	40.0865	0.999673	0.999689
Zfp703	1962.75	49	40.0561	0.999919	0.999923
Cpxm2	190	4.75	40	0.990938	0.99131
Stxbp6	269.625	6.75	39.9444	0.995078	0.995329
Clu	10123	254.75	39.737	1	1
Foxc1	1163.12	29.5	39.428	0.999732	0.999752
St8sia4	117.25	3	39.0833	0.978915	0.980077
2700033N17Rik	77.75	2	38.875	0.957816	0.959895
Pkd1l1	464.25	12	38.6875	0.998234	0.998347
Fgfbp1	826.5	21.5	38.4419	0.999434	0.999503
Ror1	297	7.75	38.3226	0.995877	0.996108
Hoxa5	181.75	4.75	38.2632	0.990153	0.990587
Tnnt3	76	2	38	0.95693	0.959012
Msx2	553.5	14.75	37.5254	0.998761	0.998838
Wnt5a	1407.5	37.75	37.2848	0.999842	0.999837
Gbp9	389	10.5	37.0476	0.997533	0.997649
Meis2	1646.38	45	36.5861	0.999877	0.999886
Hoxd1	245.75	6.75	36.4074	0.994218	0.994488
Stbd1	199.75	5.5	36.3182	0.991553	0.992017
Hoxb3	435.5	12	36.2917	0.998011	0.998111
Kitl	839.75	23.25	36.1183	0.99945	0.999519
Kif26b	861.5	24	35.8958	0.999479	0.999543
Gpc6	932.125	26	35.851	0.999596	0.999606
Flrt3	759	21.5	35.3023	0.99935	0.999406
Lor	70	2	35	0.950498	0.95296
Ccnd2	8025.75	229.75	34.9325	1	1
Arhgap6	130.875	3.75	34.9	0.982598	0.983374
Scel	103.75	3	34.5833	0.973763	0.975116
Olfml3	127.5	3.75	34	0.981615	0.982464
Zeb2os	68	2	34	0.948098	0.950648
Wnt6	1232.25	36.5	33.7603	0.999783	0.999784
Gm20496	227.75	6.75	33.7407	0.993315	0.993652
Cdh2	3674.25	110	33.4023	0.999981	0.999982
Edn1	100	3	33.3333	0.972376	0.973782
5730457N03Rik	97.75	3	32.5833	0.970946	0.972376
Ptprd	342	10.5	32.5714	0.996789	0.996971
Myl9	960.5	29.5	32.5593	0.999609	0.99962
Cd248	903	28.25	31.9646	0.999534	0.999573
Sox17	269.625	8.5	31.7206	0.995062	0.995298
Kcnq5	94	3	31.3333	0.969378	0.970832
Gm16764	94	3	31.3333	0.969378	0.970832
Psmb8	396.75	12.75	31.1176	0.997617	0.997717
Gm9747	372	12	31	0.997293	0.997409
Nkx1-2	238.25	7.75	30.7419	0.993758	0.994074
Hoxb4	115.25	3.75	30.7333	0.977954	0.979141
Cdh6	92	3	30.6667	0.968249	0.969735
Arhgef26	321.25	10.5	30.5952	0.996336	0.99657
Calcrl	389	12.75	30.5098	0.997513	0.997619
Hoxa1	704.75	23.25	30.3118	0.999246	0.999297
Foxq1	166	5.5	30.1818	0.988225	0.988808
Cthrc1	203.625	6.75	30.1667	0.991686	0.99215
ENSMUSG00000063303	233.25	7.75	30.0968	0.993522	0.99385
Pdzk1ip1	89.75	3	29.9167	0.966428	0.967968
Prkg1	89.75	3	29.9167	0.966428	0.967968
Fam212a	141.125	4.75	29.7105	0.984461	0.9852
Prkd1	771.5	26	29.6731	0.999366	0.999418
Cyr61	7957.25	269.75	29.4986	1	1
Rasgrp3	456.25	15.5	29.4355	0.99815	0.998258
Pdlim3	249.75	8.5	29.3824	0.994295	0.994563
Fat3	139	4.75	29.2632	0.984131	0.98482
Lmo2	285	9.75	29.2308	0.99545	0.995719
Aff2	159.875	5.5	29.0682	0.987391	0.988005
Nnat	2774	97.75	28.3785	0.999958	0.999967
Foxf1	190	6.75	28.1481	0.990722	0.991128
Tnni1	132.75	4.75	27.9474	0.982825	0.983582
Gata4	1361.12	49	27.7781	0.999819	0.999825
Wls	5522.75	199.25	27.7177	0.999997	0.999998
Fam65c	103.75	3.75	27.6667	0.97376	0.975114
Zmiz1os1	103.75	3.75	27.6667	0.97376	0.975114
Trim54	130.875	4.75	27.5526	0.982356	0.983158
Tox3	330	12	27.5	0.996517	0.996723
Adamts15	514.5	18.75	27.44	0.998529	0.998625
Igsf11	211.25	7.75	27.2581	0.992203	0.992638
Lhfpl2	1473.75	54.25	27.1659	0.999845	0.999848
Pcsk9	101.75	3.75	27.1333	0.972845	0.974233
Efemp1	207.75	7.75	26.8065	0.992002	0.992435
Smoc2	487.5	18.25	26.7123	0.998341	0.998464
Cdk14	560	21	26.6667	0.998761	0.998842
Sox9	638.5	24	26.6042	0.999036	0.999106
Slc5a5	364.75	13.75	26.5273	0.997167	0.997285
Asb4	79.5	3	26.5	0.958738	0.960762
5730596B20Rik	79.5	3	26.5	0.958738	0.960762
Nedd9	569.25	21.5	26.4767	0.998807	0.998876
Gucy1b3	145.5	5.5	26.4545	0.985208	0.985906
Fam160a1	125.5	4.75	26.4211	0.98071	0.981703
Nkd1	793.75	30.25	26.2397	0.999389	0.999444
Anxa3	2276.75	87	26.1695	0.999935	0.999941
Cnn1	791.5	30.25	26.1653	0.999386	0.999438
Peg3	35218.8	1349	26.1073	0.999997	0.999998
Flt1	1457.38	56	26.0246	0.999842	0.999843
Hoxa9	76	3	25.3333	0.955847	0.958086
Gpr124	2016.88	79.75	25.29	0.999919	0.999921
Btbd17	94	3.75	25.0667	0.968825	0.970279
Slc16a2	454	18.25	24.8767	0.998102	0.998214
Mfap3l	260.25	10.5	24.7857	0.994593	0.994873
Irgm1	953.25	38.5	24.7597	0.999593	0.999606
Thsd7a	314.75	12.75	24.6863	0.996171	0.996405
Tspan12	406.125	16.5	24.6136	0.997684	0.997784
Hoxc8	135.25	5.5	24.5909	0.98307	0.983791
Hrc	239.75	9.75	24.5897	0.993755	0.994071
Clstn2	73.75	3	24.5833	0.952759	0.955142
Pitx2	638.5	26	24.5577	0.99903	0.999099
Ppp2r2b	92	3.75	24.5333	0.967654	0.969158
Dlk1	3217.5	131.25	24.5143	0.999964	0.999971
Gbp7	238.25	9.75	24.4359	0.993661	0.993979
Stra6	309.375	12.75	24.2647	0.996055	0.99627
Fam84a	72.25	3	24.0833	0.95172	0.95409
Zfp608	1791.75	74.5	24.0503	0.999877	0.999897
Mfap4	367.75	15.5	23.7258	0.997174	0.997292
Has2	1631.25	69.25	23.556	0.999867	0.999871
Hoxb5	87.75	3.75	23.4	0.964986	0.966666
Wnk4	157.5	6.75	23.3333	0.986806	0.987447
Foxd2	110	4.75	23.1579	0.975791	0.977096
Zfp36l3	110	4.75	23.1579	0.975791	0.977096
Apln	194.5	8.5	22.8824	0.990997	0.991385
Igdcc3	1300.75	57	22.8202	0.999799	0.999795
Prnd	372	16.5	22.5455	0.997212	0.997333
Cdc42ep1	1097.5	49	22.398	0.99968	0.999701
Hmcn1	478.75	21.5	22.2674	0.998276	0.998378
Hoxaas3	122.375	5.5	22.25	0.979455	0.980612
Bcl2	401.75	18.25	22.0137	0.997597	0.997698
Fzd4	658	30.25	21.7521	0.999091	0.999133
F5	396.75	18.25	21.7397	0.99752	0.997629
Ets1	1444.12	66.5	21.7162	0.999832	0.999819
Ism1	143.25	6.75	21.2222	0.984448	0.98518
Nxf7	79.5	3.75	21.2	0.957804	0.959875
Akap5	1813.88	85.75	21.1531	0.999871	0.999883
Spin2c	439.125	21	20.9107	0.997953	0.998044
Twist2	141.125	6.75	20.9074	0.984118	0.9848
Irs2	2811	136.25	20.6312	0.999945	0.999947
Six1	612.5	30.25	20.2479	0.998936	0.998989
Nrep	2672.75	133.5	20.0206	0.999935	0.99994
Gm15419	110	5.5	20	0.97538	0.976693
Flnc	14937.8	747	19.997	0.999987	0.99998
Nes	4330.5	217.25	19.9333	0.999981	0.999971
Slc4a4	369.75	18.75	19.72	0.997144	0.997244
Arl4c	5911	300.75	19.6542	0.999974	0.999958
Unc5b	7039.5	360.5	19.527	0.999974	0.999958
Itih5	190	9.75	19.4872	0.990421	0.99083
Pcdh8	92	4.75	19.3684	0.966998	0.968548
Ntm	92	4.75	19.3684	0.966998	0.968548
ENSMUSG00000092154	72.25	3.75	19.2667	0.950472	0.952918
Car14	764.75	39.75	19.239	0.999289	0.999343
Pard3b	264.25	13.75	19.2182	0.994603	0.994873
Irs1	1008.38	52.5	19.2071	0.999609	0.999601
Pth1r	294.75	15.5	19.0161	0.995563	0.995796
Vrtn	456.25	24	19.0104	0.99806	0.998149
Lpar6	754.25	39.75	18.9748	0.999279	0.999322
Dsc2	1021.5	54.25	18.8295	0.999615	0.99961
Plxnd1	993.875	53	18.7524	0.999596	0.999586
Rasgef1b	342	18.25	18.7397	0.996608	0.996777
Greb1	933.5	50.25	18.5771	0.999531	0.999542
Hoxa3	431.5	23.25	18.5591	0.997862	0.997931
Lrrn4	712.75	38.5	18.513	0.999211	0.999236
Mx2	101.75	5.5	18.5	0.971887	0.973272
Ncald	143.25	7.75	18.4839	0.984273	0.984974
Gm16401	143.25	7.75	18.4839	0.984273	0.984974
St8sia2	87.75	4.75	18.4737	0.964255	0.965989
Sel1l3	385	21	18.3333	0.997313	0.997414
Tnnt2	192.5	10.5	18.3333	0.990615	0.991009
Irx1	476.25	26	18.3173	0.998192	0.99829
Serpinb9b	233.25	12.75	18.2941	0.993235	0.993561
Igfbp3	1980	108.25	18.291	0.999884	0.999876
Sdk1	178	9.75	18.2564	0.98915	0.989668
Rab38	190	10.5	18.0952	0.990334	0.990743
Lphn2	5733.75	317.25	18.0733	0.999974	0.999958
Hoxb6	85.75	4.75	18.0526	0.962836	0.964625
Erich2	85.75	4.75	18.0526	0.962836	0.964625
Zfp467	229.75	12.75	18.0196	0.993089	0.993404
Rprm	355	19.75	17.9747	0.99686	0.997006
Pdgfra	1463.75	81.75	17.9052	0.99977	0.999756
Scara3	616.25	34.5	17.8623	0.998868	0.998922
Rin3	743.875	41.75	17.8174	0.999214	0.999261
Hsd11b2	502.5	28.25	17.7876	0.998305	0.998418
Ifih1	137.375	7.75	17.7258	0.982999	0.983711
Fam101b	239.75	13.75	17.4364	0.993509	0.993813
Cxx1c	169.25	9.75	17.359	0.988034	0.988602
Efna5	147.25	8.5	17.3235	0.984765	0.98547
Has2os	181.75	10.5	17.3095	0.989412	0.989934
Col4a5	1235.62	71.5	17.2815	0.99969	0.999684
Chst7	313	18.25	17.1507	0.995925	0.996142
Pcdhb22	145.5	8.5	17.1176	0.984587	0.985302
Bmper	179.5	10.5	17.0952	0.989192	0.989725
Gm13372	201.75	12	16.8125	0.991116	0.991557
Lef1	1571	93.5	16.8021	0.999787	0.999779
Nrcam	175.5	10.5	16.7143	0.988759	0.989301
Hotairm1	271.625	16.5	16.4621	0.994771	0.995003
Rdh10	1728.75	105.5	16.3863	0.999803	0.999804
Mex3b	494.75	30.25	16.3554	0.998238	0.998349
Zfp385b	89.75	5.5	16.3182	0.964918	0.96659
Igtp	305.5	18.75	16.2933	0.995734	0.995947
Plat	1067.5	65.75	16.2357	0.999583	0.999592
Slc22a23	906.25	56	16.183	0.999421	0.999466
Cxx1a	221.75	13.75	16.1273	0.992481	0.992851
Sox11	1686.5	106	15.9104	0.999719	0.999714
Ppp4r4	412.125	26	15.851	0.99749	0.997579
Mcoln3	166	10.5	15.8095	0.987384	0.987979
Frem1	596.25	37.75	15.7947	0.99871	0.998757
Gria4	122.375	7.75	15.7903	0.978759	0.979909
Antxr2	258.5	16.5	15.6667	0.994195	0.994441
Mmp9	569.25	36.5	15.5959	0.998571	0.998646
Sema3a	120.75	7.75	15.5806	0.978433	0.979603
Tmem132c	404	26	15.5385	0.997377	0.997481
Cttnbp2	73.75	4.75	15.5263	0.951568	0.953926
Lpar3	73.75	4.75	15.5263	0.951568	0.953926
Ntf3	73.75	4.75	15.5263	0.951568	0.953926
ENSMUSG00000085219	73.75	4.75	15.5263	0.951568	0.953926
Col5a1	5773	377.125	15.3079	0.999845	0.999832
B630019A10Rik	72.25	4.75	15.2105	0.949156	0.95166
Peg12	223.75	14.75	15.1695	0.992471	0.992829
Eomes	416.375	27.5	15.1409	0.99752	0.997605
Parva	3255.5	216.25	15.0543	0.999812	0.999806
Serpinb9	220	14.75	14.9153	0.992216	0.992583
Slit2	1736.25	116.5	14.9034	0.999719	0.999717
Myh11	115.25	7.75	14.871	0.97636	0.977647
Hoxb7	81.75	5.5	14.8636	0.958583	0.960592
Cald1	11977	807	14.8414	0.999842	0.999828
Nt5e	277.25	18.75	14.7867	0.994787	0.995023
Slc40a1	155.25	10.5	14.7857	0.985819	0.986398
Dmrt3	143.25	9.75	14.6923	0.983769	0.984443
Pxdn	5653.75	385.375	14.6708	0.999842	0.999827
Cd40	401.75	27.5	14.6091	0.997329	0.99742
Gbp3	199.75	13.75	14.5273	0.990845	0.991222
Tnfrsf19	3362.25	231.75	14.5081	0.999809	0.999803
Dsp	8197.25	565.75	14.4892	0.999842	0.999828
6330403K07Rik	151	10.5	14.381	0.985053	0.985735
Tgfb1i1	779.25	54.25	14.3641	0.999156	0.999213
Erap1	629.875	44	14.3153	0.998794	0.998847
Nkx2-5	139	9.75	14.2564	0.982915	0.983623
Rcsd1	342	24	14.25	0.996362	0.996552
Sema3c	359.25	25.25	14.2277	0.996705	0.996859
Sh3bp5	560	39.75	14.0881	0.998512	0.998584
Efnb1	1337.38	95	14.0776	0.999648	0.999632
Cdkn1c	4072.75	291.75	13.9597	0.999644	0.999653
Smad6	781.25	56	13.9509	0.998968	0.999052
C530008M17Rik	2611.25	187.25	13.9453	0.999602	0.999623
Twist1	1052.25	75.5	13.9371	0.999295	0.999327
Cnn2	6807.25	489.5	13.9065	0.999654	0.999668
Hmga2	11281.8	813.25	13.8724	0.999654	0.999668
Fgfr3	960.5	69.25	13.87	0.99923	0.999263
Vgll3	273.75	19.75	13.8608	0.994451	0.994724
Adam12	117.25	8.5	13.7941	0.976522	0.977825
Prkch	175.5	12.75	13.7647	0.988102	0.988705
Parm1	875.5	63.75	13.7333	0.999098	0.99918
Atoh8	225.75	16.5	13.6818	0.992281	0.992665
Phlda1	2011	147	13.6803	0.999563	0.999585
Car3	256	18.75	13.6533	0.993768	0.99407
Plxna4	269.625	19.75	13.6519	0.99425	0.994545
Daam2	173.25	12.75	13.5882	0.987879	0.988476
Zfhx4	439.125	32.5	13.5115	0.997526	0.997621
Prom1	1801.38	133.5	13.4934	0.999534	0.999561
Serpinh1	16251.5	1208.75	13.4449	0.999654	0.999668
Cep85l	73.75	5.5	13.4091	0.950152	0.952628
Gli3	2805.88	212.625	13.1964	0.999605	0.99963
Zyx	3942.5	299.25	13.1746	0.999635	0.999651
Slc25a24	821.625	62.375	13.1723	0.999043	0.999105
Colec12	2505.5	193	12.9819	0.999596	0.999618
Cdh10	178	13.75	12.9455	0.98838	0.988924
Dusp2	135.25	10.5	12.881	0.981541	0.982366
Itga1	135.25	10.5	12.881	0.981541	0.982366
Epha1	979.75	76.25	12.8492	0.999234	0.999257
Sema4c	1508.12	117.5	12.8351	0.999489	0.999496
Dock8	153.25	12	12.7708	0.985095	0.985737
Sertad4	506	39.75	12.7296	0.997966	0.9981
Col2a1	2856.88	224.5	12.7255	0.999599	0.999618
Parp8	429.25	33.75	12.7185	0.997403	0.997504
Ramp2	124	9.75	12.7179	0.978559	0.979731
Ecscr	238.25	18.75	12.7067	0.992856	0.993198
Gucy1a2	173.25	13.75	12.6	0.987753	0.98834
Tshz1	500.25	39.75	12.5849	0.99794	0.99806
Phldb2	1693	134.75	12.564	0.999518	0.999533
Cdcp1	614	49	12.5306	0.998538	0.998603
Nuak1	2963.5	236.75	12.5174	0.999602	0.999622
Fermt1	290.625	23.25	12.5	0.994861	0.995133
Prrx2	1071	85.75	12.4898	0.999289	0.999319
2810430I11Rik	130.875	10.5	12.4643	0.980357	0.981358
Irgm2	288.5	23.25	12.4086	0.994813	0.995073
Rnf43	203.625	16.5	12.3409	0.990693	0.991135
Nexn	338	27.5	12.2909	0.99598	0.996224
Gsn	2382.5	194.5	12.2494	0.999583	0.999597
Dll3	787.25	64.5	12.2054	0.998952	0.999032
Ptprm	508.5	41.75	12.1796	0.997966	0.9981
Peg10	24491.5	2011	12.1788	0.999644	0.999654
Cobll1	571.75	47	12.1649	0.998341	0.998431
Rhou	1834.62	151	12.1498	0.999525	0.999551
4930533K18Rik	94	7.75	12.129	0.966073	0.967622
Oasl2	260.25	21.5	12.1047	0.993817	0.994099
Mum1l1	843.5	70	12.05	0.999046	0.999115
Kirrel	3551.25	296.25	11.9873	0.999612	0.999632
Dusp4	3379.38	282	11.9836	0.999612	0.999629
Adamts17	311.5	26	11.9808	0.995434	0.995661
Cplx2	510.75	42.75	11.9474	0.997976	0.998113
ENSMUSG00000085270	143.25	12	11.9375	0.983171	0.983873
Gpc3	12650.2	1066.25	11.8642	0.999305	0.99931
Pdgfrl	326	27.5	11.8545	0.995405	0.99563
Tnfrsf12a	1857	156.75	11.8469	0.999185	0.99921
Grip1	943.5	79.75	11.8307	0.99882	0.998874
Vopp1	1250.25	106	11.7948	0.999043	0.999068
2510009E07Rik	283	24	11.7917	0.994308	0.994544
Rgma	955.75	81.25	11.7631	0.998839	0.998883
Filip1l	192.5	16.5	11.6667	0.989357	0.989802
Nr2f2	269.625	23.25	11.5968	0.993781	0.994067
Mfap2	89.75	7.75	11.5806	0.962823	0.964678
Cdh13	211.25	18.25	11.5753	0.990796	0.99125
Aif1l	1489.38	128.75	11.568	0.999146	0.999147
Ubash3b	147.25	12.75	11.549	0.983436	0.98413
Ppp1r16b	658	57	11.5439	0.998305	0.998379
Ptprz1	111.75	9.75	11.4615	0.973873	0.975222
Cd24a	7141.75	623.25	11.4589	0.999305	0.99931
Fam107b	1613.75	141	11.445	0.999166	0.999172
Hmgb3	1769.12	155.25	11.3953	0.999182	0.999197
Kirrel3	96	8.5	11.2941	0.966328	0.9679
Shd	110	9.75	11.2821	0.973068	0.974425
Thbs1	2461.12	218.25	11.2766	0.999243	0.999256
Gab2	269.625	24	11.2344	0.993755	0.99403
Prss23os	387.25	34.5	11.2246	0.996485	0.996611
Pknox2	549.25	49	11.2092	0.997862	0.997965
Nhsl2	517.75	46.25	11.1946	0.997659	0.99779
Sema3e	2210.88	198	11.166	0.999234	0.999241
Lats2	1106.75	99.25	11.1511	0.998962	0.998991
Gm8113	925.25	83	11.1476	0.998794	0.998857
Tpbg	624	56	11.1429	0.998208	0.998271
Lrrk1	487.5	44	11.0795	0.997478	0.997595
Hs3st3b1	1063.25	96	11.0755	0.998946	0.998962
Gm4876	132.75	12	11.0625	0.980017	0.981014
Mafb	132.75	12	11.0625	0.980017	0.981014
Cnr1	115.25	10.5	10.9762	0.974698	0.976023
Bin1	1788.5	163.25	10.9556	0.999162	0.999143
Gm9913	73.75	6.75	10.9259	0.948596	0.951082
Gm1673	73.75	6.75	10.9259	0.948596	0.951082
Sdk2	1130.12	103.5	10.9191	0.998962	0.998948
Man1a	433.25	39.75	10.8994	0.997031	0.997086
Fhdc1	590.75	54.25	10.8894	0.998034	0.998085
Col4a2	4374	403.25	10.8469	0.999279	0.999243
Sepn1	963.75	89.125	10.8135	0.99882	0.998827
Exoc3l4	83.75	7.75	10.8065	0.958027	0.960018
Pxdc1	213.25	19.75	10.7975	0.990777	0.991194
Vgf	213.25	19.75	10.7975	0.990777	0.991194
Prss23	1204.12	111.75	10.7752	0.998985	0.998983
Rhobtb3	1497	139.75	10.712	0.999124	0.99909
Bmp7	1111.38	104.25	10.6607	0.998943	0.998935
Fzd1	401.75	37.75	10.6424	0.996624	0.99671
Mest	921.5	87	10.592	0.998761	0.998793
Lfng	476.25	45	10.5833	0.997358	0.997436
Gpr63	81.75	7.75	10.5484	0.956216	0.958266
Adcy2	173.25	16.5	10.5	0.986983	0.987545
Lypd6	110	10.5	10.4762	0.972599	0.97393
Zfp362	1416.25	135.5	10.452	0.999094	0.999072
Samd14	316	30.25	10.4463	0.995075	0.99526
Col8a2	101.75	9.75	10.4359	0.969203	0.970605
Parp10	510.75	49	10.4235	0.997584	0.997667
Sfn	1882.75	180.75	10.4163	0.999166	0.999153
Ankrd1	203.625	19.75	10.3101	0.990007	0.990381
Cryab	797.625	77.5	10.2919	0.998593	0.998628
Fhl2	367.75	35.75	10.2867	0.9961	0.996242
Fhl3	675.5	65.75	10.2738	0.998302	0.998345
Rtn4rl1	79.5	7.75	10.2581	0.953118	0.955408
Cap2	813.125	79.75	10.1959	0.998632	0.998653
Crabp2	498	49	10.1633	0.997497	0.997574
Rab37	236	23.25	10.1505	0.99208	0.992421
Pde10a	137.375	13.75	9.99091	0.9809	0.981717
Adamts20	147.25	14.75	9.98305	0.982986	0.983667
Ube2l6	163.75	16.5	9.92424	0.984965	0.985497
Tbx2	196	19.75	9.92405	0.988671	0.98897
Tes	1335.38	134.75	9.91002	0.998402	0.998263
Gadd45b	1184.25	120.25	9.84823	0.998312	0.998196
Opn3	96	9.75	9.84615	0.965048	0.966446
Cxx1b	211.25	21.5	9.82558	0.98981	0.99012
Pcsk5	248	25.25	9.82178	0.991964	0.992182
Ager	76	7.75	9.80645	0.949117	0.951438
Snai2	227.75	23.25	9.7957	0.990906	0.991179
Nebl	117.25	12	9.77083	0.974416	0.975582
Lmod1	181.75	18.75	9.69333	0.987232	0.987635
Alcam	561.75	58.25	9.64378	0.997199	0.997147
Farp1	3575	370.75	9.64262	0.998587	0.998454
ENSMUSG00000086869	94	9.75	9.64103	0.963612	0.965153
Tubb4a	362.25	37.75	9.59603	0.995272	0.995319
Gpm6b	130.875	13.75	9.51818	0.978459	0.979384
Cntnap2	199.75	21	9.5119	0.988859	0.989165
Prnp	2019.5	213.375	9.46456	0.998522	0.998388
Mmp25	245.75	26	9.45192	0.991831	0.99202
Stk39	720.5	76.25	9.44918	0.997769	0.997678
Chst2	198	21	9.42857	0.988772	0.989064
Stard8	2002.25	213.375	9.38371	0.998519	0.998387
Itga3	5347	570	9.3807	0.998619	0.998474
Tmcc3	351.25	37.75	9.30464	0.995029	0.995106
Hivep2	454	49	9.26531	0.996478	0.996421
Nrp1	1077.88	117.5	9.1734	0.998257	0.998124
Camk1g	77.75	8.5	9.14706	0.950343	0.952571
Wisp1	447.5	49	9.13265	0.996423	0.99636
Rgs5	275.5	30.25	9.10744	0.99307	0.993197
Zfpm1	715.5	78.75	9.08571	0.997749	0.997654
Rbms1	6020.25	662.75	9.08374	0.998619	0.998477
Ccdc80	566.5	62.375	9.08216	0.997203	0.99715
Rbm20	549.25	61	9.0041	0.997102	0.997068
Anks6	163.75	18.25	8.9726	0.984739	0.985204
Oas1b	94	10.5	8.95238	0.962661	0.964315
Sh3bgr	76	8.5	8.94118	0.947691	0.950112
Rnf217	245.75	27.5	8.93636	0.99154	0.991778
Arhgap24	167.5	18.75	8.93333	0.984888	0.985435
Dusp8	122.375	13.75	8.9	0.975247	0.976442
Kcnmb4	130.875	14.75	8.87288	0.977841	0.978905
Ikzf2	223.75	25.25	8.86139	0.990224	0.990582
Lmx1b	105.75	12	8.8125	0.968783	0.970156
B3gnt5	2293.62	261.75	8.76266	0.998309	0.998217
Myo5b	135.25	15.5	8.72581	0.978795	0.979726
Plekhg2	2710	310.75	8.72084	0.998325	0.998238
Amotl2	11109	1276.38	8.70355	0.99838	0.998284
Arid3a	2941.62	338.125	8.69982	0.998331	0.998247
Bicc1	985.25	113.25	8.69978	0.997914	0.997857
Ptpn13	2267.5	261	8.68774	0.998305	0.998215
Csdc2	119	13.75	8.65455	0.974177	0.975388
Col11a1	281.25	32.5	8.65385	0.992944	0.993125
Slc30a3	103.75	12	8.64583	0.967758	0.969116
Wnt5b	127.5	14.75	8.64407	0.976661	0.977748
Bach2	808.5	94	8.60106	0.997684	0.997647
ENSMUSG00000079609	1106.75	128.75	8.59612	0.998021	0.997945
Ebf4	141.125	16.5	8.55303	0.980276	0.980996
Rftn1	514.5	60.25	8.53942	0.99663	0.996646
Maf	117.25	13.75	8.52727	0.973414	0.974597
Mpdz	1813.88	213.375	8.50088	0.998257	0.99817
Plekho1	586.25	70	8.375	0.997015	0.997012
Gm17233	194.5	23.25	8.36559	0.987853	0.988293
Masp1	707.875	84.75	8.35251	0.997461	0.997415
Ssbp2	715.5	85.75	8.34402	0.997484	0.997436
Faxc	400	48.25	8.29016	0.995537	0.995562
Axin2	847.25	102.25	8.28606	0.997733	0.997694
Tap1	561.75	68	8.26103	0.996886	0.996894
4933421O10Rik	127.5	15.5	8.22581	0.976648	0.97774
Rnf103	510.75	62.375	8.18838	0.996569	0.996591
Nab2	1423.75	174.75	8.14735	0.998173	0.998082
Gm13442	97.75	12	8.14583	0.964058	0.965597
Tpm4	8777.25	1079.62	8.12991	0.998367	0.998275
Zfp618	745.875	92	8.10734	0.997549	0.997502
Junos	194.5	24	8.10417	0.987737	0.988195
Scarf2	566.5	70	8.09286	0.996912	0.996906
Enho	151	18.75	8.05333	0.982068	0.982689
Myl4	151	18.75	8.05333	0.982068	0.982689
Dok4	1106.75	137.5	8.04909	0.998008	0.99793
Myh6	303.25	37.75	8.03311	0.993535	0.993694
Prss8	996	124	8.03226	0.997901	0.997849
Amotl1	3134	390.75	8.02047	0.998331	0.998244
Hoxb9	393	49	8.02041	0.995424	0.995457
Ltb	352.5	44	8.01136	0.994658	0.994805
Gm16229	629.875	78.75	7.99841	0.997203	0.997167
Sall2	800.25	100.125	7.99251	0.997655	0.997615
Hapln3	167.5	21	7.97619	0.984603	0.985143
Efna1	300	37.75	7.94702	0.991873	0.991928
Spats2l	273.75	34.5	7.93478	0.991013	0.991086
Tspan9	2609.75	329.5	7.92033	0.996737	0.996547
Prkce	504.125	63.75	7.90784	0.994945	0.994856
Tuft1	816	103.5	7.88406	0.9961	0.995959
Gdpd5	256	32.5	7.87692	0.990208	0.990349
Tspan18	327.875	41.75	7.85329	0.992604	0.992631
Hdac7	1160.25	147.75	7.85279	0.996456	0.996283
Cadps	94	12	7.83333	0.960313	0.961966
ENSMUSG00000091819	94	12	7.83333	0.960313	0.961966
Fgf10	466	59.5	7.83193	0.994667	0.994551
Gem	107.625	13.75	7.82727	0.967198	0.96847
St3gal1	279.25	35.75	7.81119	0.991175	0.991246
D8Ertd82e	1514.88	194.5	7.78856	0.996617	0.996426
Sgce	880.875	113.25	7.77815	0.996194	0.996049
Ier5	1272.12	164	7.75686	0.996507	0.996335
Pkia	493	63.75	7.73333	0.994852	0.994765
Col4a1	6026.75	779.375	7.7328	0.996795	0.996598
Cdc42ep5	607.5	78.75	7.71429	0.995505	0.995397
Tdrd7	404	52.5	7.69524	0.993965	0.993884
Zbtb42	249.75	32.5	7.68462	0.98991	0.990044
Clcn5	3886.25	506	7.68034	0.996773	0.996578
Pdlim4	427.75	56	7.63839	0.994231	0.994149
Tap2	373.75	49	7.62755	0.993445	0.993438
Fhl1	3975.12	522.75	7.60426	0.996769	0.996578
Fam115a	1341.75	177	7.58051	0.996556	0.996364
Zeb2	921.5	122.375	7.53013	0.996223	0.996094
Lmo4	1407.5	187.25	7.51669	0.996585	0.996392
Ptpn9	1370.25	182.75	7.49795	0.996572	0.996378
Tspan7	1413.75	188.75	7.49007	0.996569	0.996376
Col7a1	533.75	71.5	7.46503	0.995075	0.994997
Meis3	380	51	7.45098	0.993522	0.993509
Tapbp	2004	269.75	7.4291	0.996663	0.996483
Ntn3	135.25	18.25	7.41096	0.976612	0.977485
Cldn6	3491.5	472.25	7.39333	0.99674	0.996552
Nrarp	323.5	44	7.35227	0.992361	0.992416
Boc	578	78.75	7.33968	0.995327	0.995227
Efnb2	2236.5	305	7.33279	0.996692	0.996503
Hcn4	157.5	21.5	7.32558	0.981233	0.981778
Fam46b	367.75	50.25	7.31841	0.993267	0.993283
Epha7	143.25	19.75	7.25316	0.978388	0.979041
Mbp	339.875	47	7.23138	0.992724	0.992757
Ypel4	119	16.5	7.21212	0.971341	0.972489
1700071M16Rik	105.75	14.75	7.16949	0.96615	0.96741
Sema3b	686.75	96	7.15365	0.995741	0.995616
Pdlim2	598.75	83.75	7.14925	0.995418	0.995308
Arap3	895	125.25	7.14571	0.996174	0.996032
Dusp10	231.625	32.5	7.12692	0.988684	0.988938
Gm15270	836.75	117.5	7.12128	0.996077	0.995951
Tmem158	117.25	16.5	7.10606	0.970536	0.971693
Setbp1	692.375	97.75	7.08312	0.995751	0.995625
Slit3	1811.75	256	7.07715	0.996646	0.996455
Cited2	4980.25	705	7.06418	0.996766	0.99657
Dtx4	449.5	63.75	7.05098	0.994402	0.99431
Rcbtb2	1902	269.75	7.05097	0.99665	0.996467
Eva1b	668.875	95	7.04079	0.995686	0.995553
Zfp521	410.125	58.25	7.04077	0.993943	0.993863
Mpped2	221.75	31.5	7.03968	0.988038	0.9883
Tinagl1	400	57	7.01754	0.993813	0.993747
Fads3	338	48.25	7.00518	0.992649	0.992685
Heg1	839.75	120.25	6.98337	0.995372	0.995303
Bach2os	96	13.75	6.98182	0.959585	0.961298
Ldlr	1908.25	273.75	6.97078	0.995945	0.99582
Fbn1	1387.75	199.25	6.96487	0.995848	0.995712
Sepp1	769.5	110.5	6.9638	0.995259	0.99517
Tmem132a	2895.75	416.25	6.95676	0.996016	0.995888
Tspan2	932.125	134.75	6.91744	0.995498	0.995425
Foxd1	410.125	59.5	6.89286	0.993228	0.993202
Bcl9l	1201	174.75	6.87268	0.995744	0.995624
H2-T22	383.25	56	6.84375	0.992779	0.992818
Sirpa	454	66.5	6.82707	0.993736	0.993692
Crnde	105.75	15.5	6.82258	0.964896	0.966212
Serinc5	2074.75	305.5	6.79133	0.995964	0.995838
Arhgap28	1728.75	254.75	6.78606	0.995928	0.995793
St3gal5	673	99.25	6.78086	0.994981	0.994906
Smad3	2703.75	398.75	6.78056	0.996009	0.99588
Gm17509	3219.75	475.25	6.77486	0.996032	0.995899
Gsap	145.5	21.5	6.76744	0.977964	0.978642
Igfbp4	2630	389	6.76093	0.996006	0.995876
Mmp15	682.75	101.5	6.7266	0.99501	0.994936
Ebf3	85.75	12.75	6.72549	0.951918	0.95402
Nudt10	85.75	12.75	6.72549	0.951918	0.95402
Dysf	598.75	89.125	6.71809	0.99469	0.994629
Arhgap18	122.375	18.25	6.70548	0.97146	0.972643
Zc3h12c	445.5	66.5	6.69925	0.993613	0.993592
App	5944.75	892.75	6.65892	0.996068	0.995929
Sema5a	256	38.5	6.64935	0.989182	0.989374
Lpar4	307.375	46.25	6.64595	0.991129	0.991227
Marveld2	480.5	72.5	6.62759	0.993956	0.993901
Chst1	130.875	19.75	6.62658	0.974022	0.975069
Dact1	2067.88	314.75	6.5699	0.995958	0.995834
Hspb2	265.875	40.5	6.56481	0.98959	0.989779
Pgam2	157.5	24	6.5625	0.979995	0.980543
Nkx3-1	157.5	24	6.5625	0.979995	0.980543
Ctgf	1945.88	297	6.55177	0.995945	0.99582
Col22a1	366.25	56	6.54018	0.992403	0.992498
Map3k8	89.75	13.75	6.52727	0.954809	0.956692
Ppp1r14c	89.75	13.75	6.52727	0.954809	0.956692
Setd7	3803	584.5	6.50642	0.996035	0.995905
Bmp1	1006.12	155.25	6.48068	0.995563	0.99548
Cgnl1	2933.25	453	6.47517	0.995954	0.995833
BC106179	178	27.5	6.47273	0.982818	0.983332
Sox6	178	27.5	6.47273	0.982818	0.983332
Sorbs3	880.875	136.25	6.46514	0.995366	0.995292
Pik3ip1	767.875	118.875	6.45952	0.995172	0.995089
Mapkapk2	3971	616.25	6.44381	0.995983	0.995855
Osbpl6	190	29.5	6.44068	0.984231	0.984684
ENSMUSG00000090591	135.25	21	6.44048	0.974921	0.975952
Fat4	256	39.75	6.44025	0.989063	0.989267
Tceal5	120.75	18.75	6.44	0.970574	0.971787
Lsp1	149	23.25	6.4086	0.978132	0.978816
Asxl3	273.75	42.75	6.40351	0.98982	0.989998
Emb	12020.5	1877.25	6.40325	0.996006	0.995876
Rbp1	800.25	125.25	6.38922	0.995243	0.995157
Tgfbr3	735	115.25	6.37744	0.995081	0.995001
Cbx4	369.75	58.25	6.34764	0.992361	0.992464
Tax1bp3	467.5	73.75	6.33898	0.993752	0.993708
Gm15821	151	24	6.29167	0.978598	0.979246
Ms4a4d	103.75	16.5	6.28788	0.963023	0.964462
Baiap2l1	494.75	78.75	6.28254	0.993946	0.993918
Usp25	818	130.25	6.28023	0.995253	0.995181
Sox4	4485	717.75	6.24869	0.99599	0.995857
Plekhg3	1776	284.25	6.24802	0.995861	0.995738
Tmem163	85.75	13.75	6.23636	0.950841	0.953006
Gm15737	85.75	13.75	6.23636	0.950841	0.953006
Itga8	318	51	6.23529	0.991217	0.99135
Agpat9	201.75	32.5	6.20769	0.98526	0.98568
Lpp	5576.5	899.25	6.20128	0.995993	0.995867
Hspa12b	96	15.5	6.19355	0.958027	0.95979
Cntfr	1081.25	174.75	6.18741	0.995589	0.995477
Lhfp	460.25	74.5	6.17785	0.993623	0.993604
Igsf1	194.5	31.5	6.1746	0.984606	0.985028
Loxl4	385	62.375	6.17234	0.992598	0.992674
Tead3	592.5	96	6.17188	0.994538	0.994502
Ano10	764.75	124	6.16734	0.995136	0.995061
Glipr2	4924.75	799.625	6.15882	0.995987	0.995862
Dbn1	3241.25	527.5	6.14455	0.995951	0.995839
4930474H06Rik	852.75	139.75	6.10197	0.995298	0.995233
Vim	14087.2	2310	6.09838	0.995993	0.995871
Nrk	362.25	59.5	6.08824	0.992167	0.992279
Dab2	584.25	96	6.08594	0.994476	0.994462
Usp46os2	89.75	14.75	6.08475	0.95381	0.955766
Slc22a17	602.625	99.25	6.07179	0.994573	0.99454
Dner	141.125	23.25	6.06989	0.975833	0.976778
Ttyh3	2112.25	348	6.06968	0.995886	0.995778
Tubb6	6597	1088.25	6.06203	0.995993	0.995871
Limd2	2984	493	6.05274	0.995941	0.99583
Cd274	190	31.5	6.03175	0.983953	0.984428
Dock11	2197.38	365.5	6.01197	0.995896	0.995784
Rnd3	2242.5	373.75	6	0.995903	0.995789
Fam171a2	342	57	6	0.991783	0.991878
Id3	2790.75	465.75	5.99195	0.995935	0.995821
Wnt11	201.75	33.75	5.97778	0.985169	0.985581
Vgll4	1111.38	186.5	5.95912	0.995599	0.995488
Rtp4	87.75	14.75	5.94915	0.947982	0.950052
Aph1b	92	15.5	5.93548	0.950873	0.952726
Pkp2	2536.25	427.75	5.92928	0.992067	0.991901
Gm20721	15748.2	2665.75	5.90762	0.992132	0.991962
Anxa2	4090.75	694	5.89445	0.992109	0.991942
Fndc4	667	113.25	5.88962	0.990977	0.990863
ENSMUSG00000091520	2272.25	386	5.88666	0.992044	0.991882
Ndn	712.75	121.25	5.87835	0.991103	0.991002
Apcdd1	271.625	46.25	5.87297	0.985654	0.985812
Ghr	646	110	5.87273	0.99088	0.990792
Megf9	233.25	39.75	5.86792	0.983623	0.983902
Tet3	2525.5	431	5.85963	0.992067	0.991899
Cdon	1828.12	312.75	5.84532	0.991993	0.991833
Vcan	4060.5	695.5	5.83825	0.992109	0.991942
Timp3	1882.75	323.5	5.81994	0.992006	0.99184
Nfatc1	183.25	31.5	5.81746	0.979125	0.97956
Cldn3	196	33.75	5.80741	0.98058	0.980999
Tuba1a	13421.2	2311.75	5.80567	0.992132	0.991962
Sh3rf1	1385.25	238.875	5.79906	0.991873	0.99172
Bambi	838.375	144.75	5.79188	0.991394	0.991284
Rhbdf1	1299.25	224.5	5.78731	0.991825	0.991684
Pla2g7	489.5	84.75	5.77581	0.989991	0.989899
Aim1	425	73.75	5.76271	0.989302	0.989248
Ncs1	670.75	116.5	5.75751	0.990981	0.990867
Ddr1	2216.25	385.375	5.75089	0.992035	0.991874
Tgfb1	749	130.25	5.75048	0.991197	0.991083
Creb3l2	773.75	134.75	5.74212	0.991265	0.991148
E330009J07Rik	897.125	156.75	5.72329	0.991491	0.991372
Rbmx	1092.25	190.875	5.72233	0.991721	0.991564
Capn2	3030.5	529.625	5.72197	0.99208	0.99192
Gria3	421.5	73.75	5.71525	0.989241	0.989192
Gpsm1	875.5	153.25	5.71289	0.991433	0.991338
Plekhh3	594.375	104.25	5.70144	0.990625	0.990563
Slc15a3	996	174.75	5.69957	0.991582	0.991485
4930597O21Rik	94	16.5	5.69697	0.95173	0.953543
Fgfrl1	656.125	115.25	5.69306	0.990903	0.990807
Adamts3	103.75	18.25	5.68493	0.957816	0.959281
Flrt2	155.25	27.5	5.64545	0.974723	0.975334
Fzd6	458.25	81.25	5.64	0.989645	0.989594
2610008E11Rik	739.5	131.25	5.63429	0.991136	0.991034
Asah2	130.875	23.25	5.62903	0.96864	0.969764
BC023829	1723.75	306.25	5.62857	0.99197	0.991794
Clic6	227.75	40.5	5.62346	0.983171	0.983426
Maged2	1383.62	247.25	5.59606	0.99186	0.991699
Eno3	1590	284.25	5.59367	0.991944	0.991771
Slit1	181.75	32.5	5.59231	0.978766	0.979261
Smyd1	332.25	59.5	5.58403	0.987481	0.98758
Dusp5	1188.12	213.375	5.56825	0.991763	0.991604
Tmsb4x	5967.25	1072.75	5.56257	0.992122	0.991943
Igdcc4	991.5	178.375	5.55851	0.991566	0.99146
Frem2	2957.25	532.5	5.55352	0.99207	0.991901
Gnas	16165.5	2912.75	5.54991	0.992122	0.991945
Stxbp5	933.5	169.25	5.51551	0.991514	0.991392
Jun	1550.75	281.25	5.51378	0.991931	0.99176
Bcorl1	563.25	102.25	5.50856	0.990421	0.99036
Inadl	1704.38	309.75	5.50242	0.991967	0.991788
Podxl2	115.25	21	5.4881	0.963068	0.964322
Zscan2	211.25	38.5	5.48701	0.981722	0.982058
Csrp1	8231.75	1500.38	5.48646	0.992122	0.991945
Ifit1	100	18.25	5.47945	0.954812	0.956424
Mfhas1	318	58.25	5.45923	0.986954	0.986992
Flna	36822.8	6749.5	5.45563	0.991951	0.991758
Flnb	20516.2	3771.75	5.43945	0.991951	0.991758
Rnf122	316	58.25	5.42489	0.986867	0.986915
Bmp4	1943.75	358.5	5.4219	0.991825	0.99164
Eif4e3	149	27.5	5.41818	0.972961	0.973723
Gadd45g	314.75	58.25	5.40343	0.986828	0.986881
Pdlim7	3832.88	710	5.39842	0.991918	0.991733
Irf2	113.25	21	5.39286	0.961869	0.96311
Kank1	1596.25	296.25	5.38819	0.991773	0.991582
H2-K1	2587	480.5	5.38398	0.991886	0.991697
Notch2	3359.25	627	5.35766	0.991909	0.991726
Lcp1	105.75	19.75	5.35443	0.958376	0.959726
Psme2	2185.75	408.5	5.35067	0.991844	0.991666
Fstl1	5977.75	1117.25	5.35041	0.991947	0.991755
Robo2	205.75	38.5	5.34416	0.981017	0.981359
Abtb2	443.5	83	5.34337	0.989241	0.989167
Tmem164	1641.5	307.5	5.33821	0.991776	0.991589
Rras	1097.5	205.75	5.33414	0.991524	0.991353
Sh3bp2	194.5	36.5	5.32877	0.979875	0.98029
Bche	227.75	42.75	5.32749	0.982854	0.983043
Sept6	1015.25	190.875	5.31893	0.991382	0.991262
Itgb1	12767.5	2404.12	5.31066	0.991915	0.991733
Lyn	281.25	53	5.3066	0.98558	0.985716
Syt13	348.625	65.75	5.30228	0.987608	0.987656
Pdzd2	675.5	127.5	5.29804	0.990732	0.990615
Stard13	265.875	50.25	5.29104	0.984897	0.985068
Nr6a1	4990.75	943.5	5.28961	0.991909	0.991723
Carhsp1	3934.25	743.875	5.28886	0.991883	0.99171
Bcar1	4313	816.375	5.28311	0.991893	0.991714
E130317F20Rik	209.625	39.75	5.27358	0.981182	0.981542
Vwa5a	1592.12	302	5.27194	0.991731	0.991554
Phc2	2953.88	561.25	5.26303	0.99186	0.991687
Ier5l	1312.62	250.375	5.24264	0.991605	0.99145
Mdk	7315.25	1396.75	5.23734	0.991915	0.991733
Aff3	466	89.125	5.22861	0.989428	0.989353
Pdgfrb	871.875	167	5.22081	0.991194	0.991076
Fzd8	217.875	41.75	5.21856	0.981955	0.982219
Itm2a	590.75	113.25	5.21634	0.990318	0.99025
Pcbd1	97.75	18.75	5.21333	0.953218	0.954907
Col11a2	97.75	18.75	5.21333	0.953218	0.954907
Ctxn1	265.875	51	5.21324	0.98482	0.985005
ENSMUSG00000090445	265.875	51	5.21324	0.98482	0.985005
Cdh11	892.75	171.5	5.20554	0.99121	0.991103
Rnf128	508.5	97.75	5.20205	0.989797	0.989715
Lrp8	785.25	151	5.20033	0.991029	0.990898
Snn	987.625	190	5.19803	0.991333	0.991222
Csf1	1608	309.75	5.19128	0.991724	0.991551
Sh3pxd2b	1463.75	282	5.1906	0.991682	0.991505
Galnt16	130.875	25.25	5.18317	0.967699	0.968831
Ptk7	12394.5	2395.62	5.17381	0.991902	0.991726
Endod1	406.125	78.75	5.15714	0.988613	0.988614
Spsb4	167.5	32.5	5.15385	0.976201	0.976742
Spag4	101.75	19.75	5.1519	0.95542	0.957094
4930473A02Rik	383.25	74.5	5.1443	0.988193	0.988255
Adcy6	923.875	179.75	5.13978	0.991262	0.991142
Gng12	1077.88	209.75	5.13886	0.991427	0.991295
Gpx3	1405.5	273.75	5.13425	0.991631	0.991477
Kcns3	141.125	27.5	5.13182	0.97049	0.971497
Lrrc8c	646	126	5.12698	0.990573	0.990482
Myh10	14210.5	2772	5.12644	0.991902	0.991726
Atf3	1508.12	294.25	5.12532	0.991686	0.991517
Tpm2	1761.75	344.25	5.11765	0.99175	0.991575
Slc16a1	9203	1799	5.11562	0.991902	0.991726
Zc3hav1l	1777.25	348	5.10704	0.99175	0.991577
Itpkb	1077.88	211.25	5.10237	0.991424	0.991293
Tshz2	217.875	42.75	5.09649	0.981861	0.982126
Rhob	1806	354.5	5.0945	0.991753	0.991583
Vldlr	2818	553.75	5.08894	0.991844	0.991673
Ror2	1398.5	275	5.08545	0.991627	0.991472
Maml2	143.25	28.25	5.0708	0.971098	0.972073
Slc8a2	238.25	47	5.06915	0.983255	0.983529
Wnk2	170.875	33.75	5.06296	0.976564	0.977112
Trim56	1012	200	5.06	0.991346	0.991239
Igf1r	1487	294.25	5.05353	0.991682	0.991509
Dok1	336	66.5	5.05263	0.987187	0.98727
Vcl	6061	1202.88	5.03876	0.991902	0.991723
BC034090	203.625	40.5	5.02778	0.980515	0.980883
Syn3	688.75	137.5	5.00909	0.990738	0.990618
Tmem88	889.5	178	4.99719	0.991207	0.991085
Podn	137.375	27.5	4.99545	0.969122	0.970221
Scube1	147.25	29.5	4.99153	0.971742	0.972633
Arhgef40	1236.75	248	4.9869	0.99155	0.991392
St6gal1	1234.12	248	4.97631	0.99155	0.991391
Hey1	223.75	45	4.97222	0.980001	0.980124
Fosl2	710.25	143	4.96678	0.988665	0.988393
Slco2a1	119	24	4.95833	0.961186	0.962294
Fjx1	525.5	106	4.95755	0.987737	0.98751
Ltbp1	1262	254.75	4.95388	0.989419	0.989117
Cpz	97.75	19.75	4.94937	0.950201	0.95183
Prr5l	715.5	144.75	4.94301	0.988668	0.988403
H2afy2	2736.75	553.75	4.94221	0.9897	0.989379
Lamb1	7022.5	1423.25	4.93413	0.989761	0.989436
Lxn	199.75	40.5	4.9321	0.97787	0.978122
Anxa5	1594.25	323.5	4.92813	0.989571	0.989251
Ptpra	1457.38	296.25	4.91941	0.989522	0.989203
Ctso	105.75	21.5	4.9186	0.954754	0.956111
Fign	300	61	4.91803	0.983979	0.983924
Shisa4	351.25	71.5	4.91259	0.98535	0.985274
Ust	175.5	35.75	4.90909	0.974824	0.975178
Klf6	3882.5	791.25	4.90679	0.989729	0.989411
Pls3	1793.25	365.5	4.90629	0.989609	0.989287
Gramd3	229.75	47	4.8883	0.980402	0.980487
Ube2e2	414.25	84.75	4.88791	0.986511	0.986367
Atrnl1	1032.5	211.25	4.88757	0.989218	0.988961
Jak2	621	127.5	4.87059	0.98828	0.988055
Bst2	1953.5	401.25	4.86854	0.989635	0.989312
Mthfd2l	153.25	31.5	4.86508	0.970772	0.971401
Gm20645	96	19.75	4.86076	0.948503	0.9502
Arid3b	6762	1393.75	4.85166	0.989761	0.989436
Cd82	271.625	56	4.85045	0.982744	0.982771
Trio	2646.25	549.25	4.81793	0.989697	0.989374
Nrip1	707.875	147	4.81548	0.988639	0.988368
Ahnak	10250	2131.5	4.80882	0.989761	0.989436
Sh3bgrl	1288.5	268	4.80784	0.989435	0.989127
Hs6st2	393	81.75	4.80734	0.986117	0.986025
Kdm6bos	393	81.75	4.80734	0.986117	0.986025
Scd2	26452.8	5505.5	4.80479	0.989761	0.989436
Fads2	1902	396.25	4.8	0.989622	0.989306
Crabp1	1075.75	224.5	4.79176	0.989257	0.988988
Gnai1	1084.25	227	4.77643	0.989263	0.988993
Morc4	484.75	101.5	4.77586	0.987365	0.987143
Rhobtb1	229.75	48.25	4.76166	0.980309	0.980396
Acsl3	3593.25	755.875	4.75376	0.989729	0.989407
Serf1	192.5	40.5	4.75309	0.97689	0.977175
Arhgef5	460.25	97	4.74485	0.987097	0.986878
Fam102b	302	63.75	4.73725	0.983914	0.983864
S100a11	909.125	192.25	4.72887	0.989047	0.988786
Mmd	629.875	133.5	4.71816	0.988287	0.98805
Tulp1	196	41.75	4.69461	0.977133	0.977424
Man2a1	1748.75	373.75	4.67893	0.989583	0.989257
Sdc3	1054.88	225.75	4.67276	0.989212	0.988952
Tgm2	1006.12	215.5	4.66879	0.989166	0.988904
Arhgap29	2457.75	526.5	4.66809	0.989661	0.989343
Arhgap31	157.5	33.75	4.66667	0.971357	0.971883
Hgsnat	764.75	164	4.66311	0.988733	0.988485
Efnb3	476.25	102.25	4.6577	0.987229	0.987011
Coro2a	185	39.75	4.65409	0.975862	0.976145
Tmem255a	100	21.5	4.65116	0.950181	0.951812
Magel2	100	21.5	4.65116	0.950181	0.951812
Snx33	414.25	89.125	4.64797	0.98643	0.986278
Speg	1142.25	246	4.64329	0.989325	0.989017
Crtc3	223.75	48.25	4.63731	0.979597	0.979732
Adcy5	169.25	36.5	4.63699	0.973339	0.973747
Fgf13	127.5	27.5	4.63636	0.963401	0.964448
Ulk2	416.375	90	4.62639	0.986337	0.986209
Lgals1	2358	510.75	4.61674	0.989541	0.989247
Rgl1	297	64.5	4.60465	0.9835	0.983506
Hyi	155.25	33.75	4.6	0.970649	0.971298
Kctd10	2862.25	625.75	4.57411	0.989571	0.989275
Ctnnd2	271.625	59.5	4.56513	0.982427	0.982497
Pam	1148.75	251.75	4.56306	0.989218	0.988929
Nudt11	190	41.75	4.5509	0.97614	0.976481
Ptpn14	5367.88	1185.5	4.52794	0.989626	0.98932
Gpx8	327.875	72.5	4.52241	0.984477	0.984417
Rnf144a	537.25	118.875	4.51945	0.987598	0.987393
Zfp629	740.875	164	4.51753	0.988549	0.988315
ENSMUSG00000086463	198	44	4.5	0.977023	0.977334
Mid1	314.75	70	4.49643	0.984047	0.984013
Specc1	919	204.5	4.49389	0.988937	0.988693
Tnfaip2	607.5	135.5	4.48339	0.987433	0.987267
Lrp4	850.375	190.875	4.45514	0.988261	0.98802
Wnt9a	196	44	4.45455	0.976198	0.976521
Kdm6b	3497.25	785.625	4.45155	0.989027	0.988749
Yaf2	979.75	220.375	4.44583	0.988458	0.988218
Svop	153.25	34.5	4.44203	0.969213	0.969958
Mcc	616.25	138.75	4.44144	0.987485	0.987304
ENSMUSG00000079254	376	84.75	4.43658	0.984995	0.984939
Camk2d	330	74.5	4.42953	0.983914	0.983869
Rab36	111.75	25.25	4.42574	0.955498	0.956749
Akt1	2110.5	477	4.42453	0.988946	0.988671
Ubtd2	456.25	103.5	4.40821	0.986249	0.98608
Gm17231	1034.5	234.75	4.40682	0.9885	0.988277
5930412G12Rik	132.75	30.25	4.38843	0.963625	0.964684
Cxadr	1894	431.75	4.3868	0.988914	0.988632
Dpysl5	1250.25	285.25	4.383	0.988697	0.988422
Jph2	220	50.25	4.37811	0.978323	0.978581
Haghl	313	71.5	4.37762	0.983352	0.983335
L3mbtl3	419.75	96	4.3724	0.98569	0.985591
Gulp1	186.625	42.75	4.3655	0.974901	0.97519
S100a10	1824.75	418.25	4.36282	0.988904	0.98862
Myadm	3694.5	847.25	4.36058	0.989024	0.988745
Itm2c	2330.25	535.5	4.35154	0.988956	0.988682
Slc25a4	4775.75	1100	4.34159	0.98904	0.988756
Gm13789	686.75	158.25	4.33965	0.987766	0.987571
Dpysl2	443.5	102.25	4.33741	0.986052	0.985915
Satb1	679.75	156.75	4.33652	0.987747	0.987543
Lrp3	439.125	101.5	4.32635	0.985871	0.985725
Unc45b	211.25	49	4.31122	0.977388	0.977681
Cpm	1204.12	279.625	4.30621	0.988545	0.988261
Lrig1	1314.75	306.25	4.29306	0.988597	0.988325
Trim67	338	78.75	4.29206	0.983943	0.983878
Mpp2	249.75	58.25	4.28755	0.980292	0.980446
Kctd11	300	70	4.28571	0.982698	0.982718
Ankrd50	1653	386	4.28238	0.988749	0.988458
Rab15	1353.75	316.25	4.28063	0.98862	0.988345
Amfr	3753.5	878.5	4.27262	0.988908	0.988616
Garnl3	700.25	164	4.26982	0.987688	0.987473
Ripk2	987.625	231.75	4.2616	0.988325	0.988074
Gm17334	125.5	29.5	4.25424	0.960853	0.961957
Ccdc8	594.375	139.75	4.25313	0.98719	0.987005
5031439G07Rik	1629.75	383.25	4.25245	0.988746	0.988447
Sowahb	323.5	76.25	4.24262	0.983426	0.983411
Rras2	1964.5	464.25	4.23156	0.988765	0.988481
Sema3f	530	125.25	4.23154	0.986763	0.986548
Usp3	1130.12	267.25	4.22872	0.988419	0.988174
Tead2	5973	1412.75	4.22792	0.988904	0.988607
Mllt3	380	90	4.22222	0.984791	0.984743
Pfkfb3	1996.62	473.625	4.21562	0.988772	0.988485
Spry1	1300.75	309	4.20955	0.988558	0.988279
Dock7	2301.25	547.25	4.20512	0.988794	0.988516
Rgs3	791.5	190	4.16579	0.987899	0.987671
Cachd1	1727.12	415.5	4.15674	0.98872	0.988428
Myl12a	7986.5	1928.25	4.14184	0.988895	0.988599
Lrig3	5250.5	1270	4.13425	0.988888	0.988589
Pid1	832.75	201.75	4.12763	0.988015	0.987764
Rai1	3367.25	816.375	4.12464	0.988843	0.988558
Postn	139	33.75	4.11852	0.964692	0.965702
ENSMUSG00000074303	731.25	178	4.10815	0.98774	0.987499
Palld	1899	462.875	4.10262	0.988743	0.988451
Lrrc8b	385	94	4.09574	0.98482	0.984755
Gad1	132.75	32.5	4.08462	0.962658	0.963712
Usp46	1018.5	249.5	4.08216	0.988296	0.988051
Pbx1	2512	615.375	4.08206	0.988811	0.988518
Maff	1248.5	306.25	4.07673	0.988516	0.988227
Dzip1l	775.5	190.875	4.06287	0.987847	0.987611
Zfp358	677.5	167	4.05689	0.987523	0.987303
Pphln1	2355.75	580.75	4.05639	0.988791	0.988505
Tmem176a	220	54.25	4.0553	0.977728	0.977983
Fst	1144.12	283	4.04284	0.988403	0.988158
6330419J24Rik	243.5	60.25	4.04149	0.979616	0.979725
Arrb1	1695.25	419.5	4.04112	0.988704	0.988412
Spred1	4549.12	1130.25	4.02488	0.988872	0.988577
Hip1	3214	799.625	4.01938	0.98884	0.988551
Zmiz1	2616.25	651.25	4.01727	0.98882	0.988524
Epb4.1l3	1836.25	458.25	4.00709	0.988739	0.988435
Plcl2	360.5	90	4.00556	0.984212	0.984173
Cd44	656.125	164	4.00076	0.987413	0.987211
Gm9581	203.625	51	3.99265	0.976024	0.976337
Pygo1	103.75	26	3.99038	0.948499	0.95018
Msrb3	297	74.5	3.98658	0.982239	0.982301
Gas1	796	200	3.98	0.978038	0.977594
Cxcl12	467.5	117.5	3.97872	0.976218	0.975813
Ifit2	128.75	32.5	3.96154	0.95097	0.951855
Spink3	201.75	51	3.95588	0.965869	0.965997
Bcl2l1	2569.12	650.5	3.94946	0.978976	0.978463
Fgfr2	692.375	175.5	3.94516	0.977705	0.977277
Cd99l2	621	157.5	3.94286	0.977359	0.976966
Maged1	6782.25	1722.5	3.93745	0.979057	0.978539
Mn1	462.25	117.5	3.93404	0.976114	0.975722
Col3a1	604.75	154	3.92695	0.977275	0.976872
Utp14b	735	187.25	3.92523	0.977867	0.977418
B4galt6	2734.5	696.75	3.92465	0.978986	0.978473
Ppfibp1	2807.75	715.5	3.92418	0.978992	0.978478
Klhl32	127.5	32.5	3.92308	0.950482	0.951398
Eml1	456.25	116.5	3.91631	0.97603	0.975649
Zadh2	419.75	107.25	3.91375	0.975435	0.97515
Myh9	37828.5	9669.75	3.91205	0.979057	0.97854
9430020K01Rik	839.75	215	3.90581	0.978151	0.977683
Vav2	1248.5	320.25	3.89852	0.978662	0.97816
Ilk	3006.5	771.75	3.89569	0.978996	0.978486
Cask	1266.25	325.25	3.89316	0.978679	0.978169
Mmgt2	231.625	59.5	3.89286	0.968657	0.968654
Furin	1438	369.75	3.88911	0.97875	0.97826
Pcdh1	1063.25	273.75	3.88402	0.978481	0.978024
ENSMUSG00000087419	170.875	44	3.88352	0.961416	0.9617
Asb13	357.25	92	3.88315	0.974225	0.973959
Smo	2934.88	755.875	3.88275	0.978996	0.978484
Large	736.875	190	3.87829	0.977864	0.977415
Tspan6	1151.25	297	3.87626	0.978552	0.978094
Nsmaf	1783.25	460.375	3.87347	0.978873	0.978367
Nrtn	233.25	60.25	3.87137	0.96876	0.968747
Phldb1	1704.38	440.75	3.86699	0.97886	0.978353
Casp6	254.25	65.75	3.86692	0.97016	0.970099
Fam65a	1196.75	309.75	3.8636	0.978617	0.978129
Tmc7	369.75	96	3.85156	0.974445	0.974201
Ltbr	686.75	178.375	3.85004	0.977657	0.97723
Rasl11b	265.875	69.25	3.83935	0.970733	0.970686
Cers4	805	209.75	3.8379	0.978029	0.977587
Rhog	342	89.125	3.83731	0.973766	0.973523
Nfkbie	185	48.25	3.8342	0.963508	0.963736
Itgb5	3091.38	810	3.81651	0.978986	0.978476
Cd151	3101.88	813.25	3.81417	0.978986	0.978476
Rtkn	500.25	131.25	3.81143	0.976444	0.976049
Klhdc8b	300	78.75	3.80952	0.972359	0.972179
Rin1	508.5	133.5	3.80899	0.976554	0.976133
ENSMUSG00000073858	186.625	49	3.80867	0.963705	0.963913
ENSMUSG00000050709	139	36.5	3.80822	0.953612	0.954439
Gja1	5320	1397.62	3.80646	0.979038	0.978515
Rab11fip1	1677	440.75	3.80488	0.978844	0.978328
Plxna2	1072.62	282	3.80363	0.978468	0.978012
Dusp14	265.875	70	3.79821	0.970658	0.970609
Lrp2	6993.25	1841.25	3.7981	0.979044	0.978526
Nsg1	207.75	54.75	3.79452	0.966286	0.96637
ENSMUSG00000044513	437.25	115.25	3.79393	0.97561	0.9753
Tnfaip3	205.75	54.25	3.79263	0.965998	0.966095
Cdh24	178	47	3.78723	0.962532	0.962716
Unc93b1	185	49	3.77551	0.963466	0.963697
Tmem123	2039.25	540.5	3.7729	0.978866	0.978366
Frmd4b	715.5	190	3.76579	0.977702	0.977277
Egfr	592.5	157.5	3.7619	0.97711	0.976713
Il17rd	5169.75	1378.25	3.75095	0.978996	0.978481
Espn	241.875	64.5	3.75	0.969158	0.969083
Fkbp7	149	39.75	3.74843	0.956225	0.95699
Dyrk2	530	141.75	3.73898	0.976577	0.976156
Rcn2	3086.5	825.5	3.73895	0.978844	0.978331
Foxj2	439.125	117.5	3.73723	0.97548	0.975161
C1galt1	297	79.75	3.72414	0.972017	0.971829
Emilin2	163.75	44	3.72159	0.959317	0.959825
Plin2	1646.38	443	3.71642	0.978685	0.97817
Afap1	1154.75	310.75	3.71601	0.978391	0.977931
Zfr2	186.625	50.25	3.71393	0.963363	0.963583
Gm17305	132.75	35.75	3.71329	0.951277	0.952165
Cldn7	1049.75	283	3.70936	0.978297	0.977832
Prr7	181.75	49	3.70918	0.962603	0.962796
ENSMUSG00000084961	181.75	49	3.70918	0.962603	0.962796
Pde3b	440.875	118.875	3.70873	0.975506	0.975186
Arhgef17	2352.25	634.25	3.70871	0.978782	0.978284
Sptb	762.5	205.75	3.70595	0.977763	0.977296
Mycl	973.5	263	3.70152	0.978203	0.97774
AI661453	551.125	149	3.69883	0.976741	0.976305
Emp2	553.5	149.75	3.69616	0.976741	0.97631
Sdc1	2058.5	557	3.69569	0.978763	0.978252
Cd55	451.75	122.375	3.69152	0.975642	0.975308
Gnao1	199.75	54.25	3.68203	0.965012	0.965104
Sparc	7924	2152.62	3.68109	0.978892	0.978377
Myo1c	3027.75	823	3.67892	0.978831	0.978321
Afap1l1	500.25	136.25	3.67156	0.976231	0.975833
Crim1	880.875	240	3.67031	0.978035	0.977567
Frmd6	1232.25	336.25	3.66468	0.978475	0.977975
Ephb4	1793.25	489.5	3.66343	0.978714	0.978202
Ap1s2	664.75	181.75	3.6575	0.977353	0.976943
Ctsc	380	104.25	3.64508	0.974342	0.974097
Col13a1	252.25	69.25	3.6426	0.96921	0.969105
Actg1	18855.8	5176.88	3.6423	0.978488	0.977977
Bmpr2	476.25	131.25	3.62857	0.975561	0.97518
Efs	1100.12	303.25	3.62778	0.977919	0.977471
Ttc28	712.75	196.5	3.62723	0.977136	0.976713
Fam171a1	580.75	160.25	3.62402	0.976473	0.976062
Gm20412	215.5	59.5	3.62185	0.966186	0.966269
Cpd	1968.38	544	3.61834	0.978336	0.977828
Abhd2	3079.25	852.25	3.61308	0.978417	0.97792
Marcks	5587.25	1546.75	3.61225	0.978472	0.977964
Thra	945.5	261.75	3.61223	0.977731	0.977276
Svep1	201.75	56	3.60268	0.964598	0.964701
Fam174b	145.5	40.5	3.59259	0.954275	0.955079
F8a	194.5	54.25	3.58525	0.963654	0.963832
Stk40	3394	947.25	3.583	0.978391	0.977881
Gm10575	625.75	174.75	3.58083	0.976674	0.976264
Papss1	773.75	216.25	3.57803	0.977307	0.976844
Gyg	627.25	175.5	3.57407	0.976674	0.976264
Lbh	393	110	3.57273	0.974161	0.973877
Sh2d3c	227.75	63.75	3.57255	0.967179	0.967195
A930024E05Rik	199.75	56	3.56696	0.964278	0.964336
Cyp51	2748.5	771.75	3.56139	0.978358	0.977848
Sos2	679.75	190.875	3.56123	0.976916	0.97651
Mxd4	466	131.25	3.55048	0.975296	0.97495
Nrg1	143.25	40.5	3.53704	0.953001	0.953829
Hivep1	909.125	257.5	3.53058	0.977615	0.97714
Col1a1	1520.12	431	3.52697	0.978132	0.977644
Cmtm3	588.625	167	3.5247	0.976434	0.976012
Mtss1l	1348.5	383.25	3.51859	0.978074	0.977567
Nrbp2	616.25	175.5	3.5114	0.976583	0.976175
Chst14	199.75	57	3.50439	0.964071	0.964166
Cgn	1525.75	435.875	3.50043	0.978132	0.977644
Lzts2	3049	871.375	3.49907	0.978371	0.97786
Shroom3	1373.75	393.25	3.49332	0.97645	0.975987
Irf1	1259.12	360.5	3.49272	0.976395	0.975925
Thbs3	1047.62	300	3.49208	0.976179	0.975744
Hspb11	161.5	46.25	3.49189	0.956005	0.956673
Mrc2	1683	482.75	3.48628	0.976593	0.976111
Fam84b	966.5	277.5	3.48288	0.976066	0.97564
Nfil3	443.5	127.5	3.47843	0.973294	0.973015
Ptpla	221.75	63.75	3.47843	0.964769	0.964883
Pdlim5	1730.5	497.75	3.47664	0.976609	0.976125
ENSMUSG00000091266	451.75	130.25	3.46833	0.973388	0.973104
Lama4	227.75	65.75	3.46388	0.965258	0.965362
Pcdhga11	5830.38	1683.25	3.46376	0.976803	0.976316
Dusp22	318	92	3.45652	0.970393	0.970223
Runx1	229.75	66.5	3.45489	0.965423	0.965482
Rassf2	229.75	66.5	3.45489	0.965423	0.965482
Tcf12	2869.25	831.125	3.45225	0.976738	0.976258
Mmp14	1599.5	464	3.4472	0.976547	0.976079
Pcdh19	186.625	54.25	3.44009	0.96051	0.960739
Arl2bp	2034.25	592.625	3.43261	0.976657	0.976181
Uaca	3175.75	925.75	3.43046	0.976748	0.976272
Ext1	2618.75	763.5	3.42993	0.976716	0.976241
Slc9a3r2	383.25	111.75	3.42953	0.972159	0.971933
Nsmf	350	102.25	3.42298	0.971331	0.971125
Auts2	1330.75	389	3.42095	0.976418	0.975937
Prickle2	217.875	63.75	3.41765	0.964187	0.964313
Lin28b	1662.25	486.75	3.415	0.97657	0.976083
Fahd2a	159.875	47	3.4016	0.955077	0.955773
Dock4	738.375	217.25	3.39873	0.975399	0.974983
Phlpp2	427.75	126	3.39484	0.97288	0.972609
Letmd1	249.75	73.75	3.38644	0.966778	0.966714
5031425E22Rik	215.5	63.75	3.38039	0.963718	0.963821
Rassf8	330	97.75	3.37596	0.970587	0.970395
Smim3	449.5	133.5	3.36704	0.97321	0.972911
Cblb	1089.75	324	3.36343	0.976121	0.97567
Ano1	248	73.75	3.36271	0.966567	0.966528
Myo1h	724.25	215.5	3.36079	0.975335	0.974916
Zdhhc2	598.75	178.375	3.35669	0.974711	0.974307
Gm12868	1627.62	485	3.35593	0.976463	0.975978
Vasn	640.5	190.875	3.3556	0.974937	0.974543
Gstm5	380	113.25	3.35541	0.971916	0.971669
Sv2a	380	113.25	3.35541	0.971916	0.971669
Tceal8	2634.75	785.625	3.3537	0.976632	0.976137
Scand1	542.25	162	3.34722	0.97428	0.973888
Peli1	1523.25	455.75	3.34229	0.976408	0.975932
Soat1	3184.25	952.75	3.34217	0.976654	0.976159
Prkra	514.5	154	3.34091	0.974009	0.973623
Bex1	8130	2438.25	3.33436	0.976716	0.976213
Slc7a11	982.75	295	3.33136	0.975969	0.975523
Rab11fip4	2031.62	611.75	3.32101	0.975946	0.97542
Slc2a1	18311.2	5522.75	3.3156	0.976098	0.975571
Shroom2	1264	381.5	3.31324	0.975652	0.975154
Megf6	431.5	130.25	3.31286	0.972253	0.971958
Zfand3	2916.25	881.25	3.30922	0.976027	0.975504
Tagln2	7724.88	2337.75	3.30441	0.976098	0.975571
Susd4	850.375	257.5	3.30243	0.975073	0.974614
Ctdspl	344.25	104.25	3.30216	0.970354	0.970094
St3gal6	454	137.5	3.30182	0.972583	0.97226
Pard6b	1435.25	435.875	3.2928	0.975755	0.975245
Iqsec1	1306	397.25	3.2876	0.975694	0.975178
Clic1	4305.25	1313.25	3.27832	0.976043	0.975522
Cables1	360.5	110	3.27727	0.970704	0.970464
Tmem246	249.75	76.25	3.27541	0.965785	0.965757
Ssbp3	6412.5	1957.88	3.27523	0.976075	0.975545
Lrrc16b	199.75	61	3.27459	0.960915	0.961103
Acvr2b	771.5	235.75	3.27253	0.974817	0.974376
Galnt10	1021.5	313.75	3.25578	0.975377	0.974903
Npnt	252.25	77.5	3.25484	0.965917	0.965855
Tmod2	841.375	258.5	3.25484	0.975024	0.974558
Wipf3	275.5	84.75	3.25074	0.96734	0.967271
Slc9a3r1	2695.25	831.125	3.24289	0.975985	0.975466
ENSMUSG00000091546	323.5	100.125	3.23096	0.969161	0.969017
Id1	2224.75	688.75	3.23013	0.975623	0.975142
Galnt3	205.75	63.75	3.22745	0.961387	0.961515
Trim21	239.75	74.5	3.21812	0.964582	0.964652
Plaur	816	253.875	3.21418	0.974633	0.9742
ENSMUSG00000090648	161.5	50.25	3.21393	0.953703	0.954402
Ogfr	1927.88	600.25	3.21179	0.975577	0.975091
Pik3r3	445.5	138.75	3.21081	0.97202	0.971754
Lgi2	236	73.75	3.2	0.964197	0.964299
Galnt7	1023.75	320.25	3.19672	0.97504	0.974609
Rassf3	1712.5	536.25	3.19347	0.975522	0.975037
Manea	855	268	3.1903	0.974601	0.974167
ENSMUSG00000048107	181.75	57	3.1886	0.957538	0.957853
Adamts9	838.375	263	3.18774	0.974559	0.974122
Cuedc1	775.5	244	3.17828	0.974361	0.973951
Sept5	153.25	48.25	3.17617	0.951439	0.952245
Tmx4	447.5	141	3.17376	0.971913	0.971633
Iglon5	215.5	68	3.16912	0.961988	0.962159
Trib2	155.25	49	3.16837	0.951814	0.952606
Zyg11b	2162	682.75	3.16661	0.975503	0.975005
Wwtr1	2267.5	716.125	3.16635	0.975516	0.975016
D630045J12Rik	575.25	181.75	3.16506	0.973388	0.972972
Tgfbr2	262.625	83	3.16416	0.966002	0.965925
Zswim6	1054.88	334.25	3.15595	0.97495	0.974515
Anxa1	502.5	159.25	3.15542	0.972683	0.972309
Des	1364.75	433.25	3.15003	0.975251	0.97476
Tmem184a	170.875	54.25	3.14977	0.955103	0.955761
Tsc22d3	813.125	259	3.13948	0.974455	0.97398
Dusp6	3567.5	1136.75	3.13833	0.975555	0.97503
Prrg1	151	48.25	3.12953	0.950175	0.950986
Litaf	2002.25	640.5	3.12607	0.975422	0.974878
Prkaa2	912.75	292.5	3.12051	0.974665	0.974171
Tnfaip8	401.75	128.75	3.12039	0.970975	0.970704
Arhgap10	588.625	188.75	3.11854	0.973394	0.972934
Pard6g	638.5	205.75	3.10328	0.973647	0.973211
Map7d1	2550.5	822	3.1028	0.975445	0.974923
Obsl1	1992	642.25	3.1016	0.975393	0.974855
Serinc1	3616.75	1167.25	3.09852	0.975509	0.974976
Accs	203.625	65.75	3.09696	0.960222	0.960406
Zfyve9	1300.75	421	3.08967	0.975112	0.9746
Spata24	167.5	54.25	3.08756	0.954149	0.95479
ENSMUSG00000091826	707.875	229.75	3.08107	0.973973	0.973542
Zdhhc9	440.875	143.25	3.07766	0.971625	0.97131
Ablim1	835.25	271.75	3.0736	0.974442	0.973954
Tspyl4	955.75	311.5	3.06822	0.974707	0.974214
Sppl2a	800.25	261	3.06609	0.974322	0.973856
Cacna2d1	406.125	132.5	3.06509	0.970953	0.970675
Msn	6704.5	2190.5	3.06072	0.975558	0.975006
Gcnt1	279.25	91.25	3.06027	0.966668	0.96657
Zbtb46	290.625	95	3.05921	0.967172	0.967092
Igf2bp3	4370	1429.62	3.05675	0.975526	0.974982
Sdc2	416.375	136.25	3.05596	0.971186	0.970872
F2r	1858.5	608.25	3.05549	0.975364	0.974816
Rcn1	3312.25	1084.5	3.05417	0.975496	0.974955
Fmnl2	1438	471	3.05308	0.975199	0.974662
ENSMUSG00000090992	1398.5	458.25	3.05183	0.975179	0.974638
Fmn1	211.25	69.25	3.05054	0.961196	0.961258
Abracl	979.75	321.25	3.04981	0.974749	0.974248
9530068E07Rik	1715.12	563	3.0464	0.975306	0.97477
Cxcr4	159.875	52.5	3.04524	0.952076	0.952828
Pdgfb	584.25	192.25	3.03901	0.973288	0.972832
Pcbp4	7896.75	2598.75	3.03867	0.975558	0.975009
Mospd1	517.75	170.75	3.03221	0.972673	0.972242
Gpr125	2717.12	897	3.02912	0.975461	0.974922
Cpxm1	473.75	156.75	3.02233	0.972052	0.971714
Osbpl5	369.75	122.375	3.02145	0.97008	0.969809
4933431E20Rik	217.875	72.5	3.00517	0.961678	0.961736
Chrnb1	223.75	74.5	3.00336	0.962202	0.962326
Nynrin	2113.5	704.25	3.00106	0.975406	0.974857
Rab34	1246.5	415.5	3	0.975027	0.974544
Basp1	3925	1309	2.99847	0.975513	0.974973
Stk26	557.75	186.5	2.99062	0.972997	0.972562
Bcl2l11	1338.25	447.5	2.9905	0.975134	0.974603
Mmp2	1268.25	424.25	2.98939	0.975047	0.974558
Cd47	435.5	145.75	2.98799	0.971435	0.971117
1700007J10Rik	359.25	120.25	2.98753	0.969776	0.969497
Lipa	580.75	194.5	2.98586	0.973204	0.972757
Commd3	594.375	199.25	2.98306	0.973317	0.97286
Mid1ip1	2005.5	672.5	2.98216	0.975386	0.974841
Ikzf4	241.875	81.25	2.97692	0.954819	0.954555
Stard4	955.75	321.25	2.9751	0.96572	0.964918
Zswim4	1597.75	537.25	2.97394	0.966283	0.965463
Ngfrap1	9119	3067.25	2.97302	0.966593	0.965747
Mprip	4956.25	1668.75	2.97004	0.966567	0.965726
Cpeb2	342	115.25	2.96746	0.960177	0.959644
Tceal7	1471.25	496.25	2.96474	0.966234	0.965407
Dpysl3	1160.25	391.5	2.9636	0.965995	0.9652
Col26a1	640.5	216.25	2.96185	0.964611	0.963866
Trim44	4392	1483.38	2.96082	0.966561	0.965719
Srf	2765.25	935.25	2.9567	0.966496	0.96566
Wbp5	5863.75	1987	2.95106	0.966587	0.965734
St7	239.75	81.25	2.95077	0.954553	0.954304
Ptbp2	1758	596.75	2.94596	0.966354	0.965514
Limd1	826.5	281.25	2.93867	0.965387	0.964616
Kdelc2	425	144.75	2.9361	0.962221	0.961609
Vamp8	694.75	236.75	2.93453	0.964883	0.964142
Armcx3	610.375	208	2.9345	0.964433	0.963668
Fam3a	239.75	81.75	2.93272	0.954553	0.954303
E2f6	1295.5	442.25	2.92934	0.966095	0.965301
Sh3glb1	2123.5	725.25	2.92796	0.966438	0.96559
Zfp768	394.5	134.75	2.92764	0.961597	0.96098
Armcx2	2481.88	848	2.92674	0.96647	0.965636
Srebf2	6934.5	2369.75	2.92626	0.966593	0.965742
Tirap	398.5	136.25	2.92477	0.961671	0.961075
Pbx2	2220	759.5	2.92298	0.966451	0.965605
Trib1	429.25	147	2.92007	0.962286	0.961669
Shb	775.5	266	2.91541	0.965209	0.96444
Plekhn1	238.25	81.75	2.91437	0.954285	0.954032
Ppm1l	451.75	155.25	2.90982	0.962645	0.962014
Ppp2r3a	288.5	99.25	2.9068	0.957778	0.957382
Map2k6	406.125	139.75	2.90608	0.961778	0.961188
Clip1	1310.25	451	2.90521	0.966092	0.9653
Chsy1	1092.25	376	2.90492	0.965892	0.965107
Cst3	2355.75	811.375	2.9034	0.966461	0.965617
Sptbn1	11750	4049.25	2.90177	0.966587	0.96574
Crot	1006.12	346.75	2.90159	0.965778	0.96498
Stard10	414.25	143	2.89685	0.961924	0.961331
Gpc2	718	248	2.89516	0.964925	0.964197
Nrp2	2937	1015.62	2.89182	0.966493	0.965647
Bex2	1327.5	460.375	2.88352	0.966095	0.96529
Rab13	311.5	108.25	2.8776	0.958761	0.958343
Erbb2	1116.75	389	2.87082	0.965869	0.965092
Mef2a	1188.12	414	2.86987	0.965956	0.965166
Zic2	651.25	227	2.86894	0.964572	0.963823
Ppp3ca	1785.5	623.25	2.86482	0.966315	0.965471
Dlg4	658	229.75	2.86398	0.964601	0.963863
Plgrkt	355	124	2.8629	0.960368	0.959826
Pbx3	759	265.25	2.86145	0.965073	0.964323
Slc2a3	67465	23610.5	2.85742	0.966525	0.96567
Elovl1	555.75	194.5	2.85733	0.963828	0.963091
Sox21	227.75	79.75	2.8558	0.953033	0.952821
Cpne2	241.875	84.75	2.85398	0.954343	0.954091
Snx7	231.625	81.25	2.85077	0.953337	0.953126
Rock2	3598	1262.12	2.85075	0.966467	0.965621
Zfp282	712.75	250.375	2.84673	0.964828	0.964089
Plekhh2	418.25	147	2.84524	0.961875	0.961278
Med12l	256	90	2.84444	0.955472	0.955166
Zc4h2	223.75	78.75	2.84127	0.952645	0.952397
Tenc1	476.25	167.75	2.83905	0.962816	0.962199
Mettl9	1705.75	602	2.83347	0.96616	0.965331
Gm17661	231.625	81.75	2.83333	0.953098	0.952913
Scd1	2974.62	1050	2.83298	0.966373	0.965522
Fdps	1932.75	682.75	2.83083	0.96626	0.965404
Bag2	500.25	177	2.82627	0.963088	0.962416
Nfkb2	1241.25	439.25	2.82584	0.965885	0.965098
AU040320	1273.75	451	2.82428	0.965914	0.965123
Sulf1	4537.5	1608.12	2.82161	0.966422	0.96557
Olfm1	236	83.75	2.81791	0.953434	0.953193
Pon2	236	83.75	2.81791	0.953434	0.953193
Clip2	551.125	195.75	2.81545	0.963524	0.962795
Clcn4-2	344.25	122.375	2.81307	0.959621	0.959105
Man1c1	323.5	115.25	2.80694	0.958861	0.958389
Igf2bp2	4104.75	1463.75	2.80427	0.96626	0.965416
Zc3h7b	4124.62	1471.88	2.80229	0.966264	0.965417
Ube2j1	1013.5	362	2.79972	0.965487	0.964675
Ube2h	1596.25	571.25	2.79431	0.965659	0.964832
Dennd5b	697	249.5	2.79359	0.964178	0.963447
Sh2b3	1018.5	364.75	2.79232	0.965164	0.964365
Myc	1144.12	409.75	2.79225	0.965329	0.964541
Apbb1	718	257.5	2.78835	0.964278	0.963545
B4galt2	660	236.75	2.78775	0.963993	0.963249
Sertad2	1277	458.25	2.78669	0.965436	0.96466
Fam20c	225.75	81.25	2.77846	0.951957	0.951707
Cul7	4078.75	1470.88	2.77301	0.96593	0.9651
Spg20	996	359.25	2.77244	0.965109	0.964313
Arhgap42	478.75	172.75	2.77135	0.96225	0.961629
Cttn	6186.75	2233.12	2.77045	0.965972	0.965125
Evl	1184.25	427.75	2.76856	0.965368	0.964569
Gm14493	704.75	254.75	2.76644	0.964197	0.963468
Pak1	1277	462	2.76407	0.965429	0.964655
Wdr1	2712	982.125	2.76136	0.965862	0.96504
Plk2	1761.75	638.125	2.76082	0.965704	0.964883
Psme1	1932.75	701	2.75713	0.965727	0.964904
Iffo2	1198.75	435	2.75575	0.965319	0.96455
F3	285	103.5	2.75362	0.956474	0.956066
Zfp185	775.5	282	2.75	0.964446	0.963723
Slc43a1	294.75	107.25	2.74825	0.956976	0.956585
Mxra8	294.75	107.25	2.74825	0.956976	0.956585
Mib1	2768	1010	2.74059	0.965025	0.964277
Itpr2	267.75	97.75	2.73913	0.954505	0.95429
Gm9905	510.75	186.5	2.73861	0.961788	0.961212
Jdp2	1332.5	486.75	2.73754	0.964624	0.963919
Lin28a	14891.8	5441.75	2.73657	0.965135	0.964371
Gas6	634	231.75	2.73571	0.962975	0.962293
Tgfbr1	2315.62	847.25	2.73311	0.964996	0.964232
Snai1	330	121.25	2.72165	0.957671	0.957293
Nab1	764.75	281.25	2.71911	0.963576	0.962922
Gm9939	300	110.5	2.71493	0.956306	0.955999
Zwint	5444.62	2005.5	2.71485	0.965093	0.964337
Ifngr2	249.75	92	2.71467	0.952933	0.952778
Ubqln2	2544.38	938.5	2.71111	0.964993	0.964243
Reep3	715.5	264	2.71023	0.963346	0.962695
Celf2	336	124	2.70968	0.95791	0.957524
Snx6	2453.38	905.875	2.70829	0.964989	0.964233
Parp9	654	241.5	2.70807	0.96303	0.962364
Adamts10	546	201.75	2.70632	0.962173	0.961538
Dhcr7	813.125	300.5	2.70591	0.963751	0.963072
Gpc1	1602.25	592.625	2.70365	0.964666	0.963931
Tmem55a	1021.5	378.25	2.70059	0.964155	0.963447
Ddah1	1097.5	406.5	2.69988	0.964268	0.963566
Dennd2a	1163.12	431	2.69867	0.964352	0.963646
Lpar2	484.75	179.75	2.6968	0.961264	0.960719
Relt	357.25	132.5	2.69623	0.958473	0.958048
Pld2	248	92	2.69565	0.952707	0.952539
Spire1	1077.88	400	2.69469	0.964246	0.963536
Rdx	8298.25	3080	2.69424	0.965009	0.964247
Tead1	3317.25	1232	2.69257	0.964944	0.964185
Fads1	3075.25	1142.12	2.69257	0.964928	0.964172
Soga1	1012	376	2.69149	0.964139	0.963424
B2m	1345.5	500.5	2.68831	0.964498	0.963797
Dapk3	1277	475.25	2.68701	0.96444	0.963748
Abhd8	262.625	97.75	2.6867	0.953745	0.953518
Sgcb	262.625	97.75	2.6867	0.953745	0.953518
Whsc1	4006.88	1491.5	2.68647	0.964957	0.964207
Ndst1	1508.12	561.75	2.68469	0.964614	0.963857
Kif21b	2953.88	1100.75	2.68351	0.964892	0.964139
Micu2	1243.75	464.25	2.67905	0.964394	0.96369
Itga9	745.875	278.75	2.67578	0.963308	0.962675
Rgs12	1069.5	400	2.67375	0.964203	0.963489
Sept8	1917	717.75	2.67085	0.964769	0.964009
Atp1a1	12455.8	4666.5	2.66918	0.964986	0.964223
Wdr54	323.5	121.25	2.66804	0.957131	0.956797
Atp7a	512.875	192.25	2.66775	0.961548	0.960985
Gm13061	1419.88	532.5	2.66643	0.962858	0.962045
Zc3hav1	1154.75	433.25	2.66532	0.962599	0.961832
Gucd1	489.5	183.75	2.66395	0.959547	0.958926
Col12a1	313	117.5	2.66383	0.954906	0.954538
Pcnx	1817	682.75	2.6613	0.963023	0.962208
Prmt2	662.75	249.5	2.65631	0.961209	0.960472
Chd7	3382.38	1274.25	2.6544	0.963227	0.962395
Zcrb1	1036	390.75	2.65131	0.962441	0.961659
Pfkm	1214.75	458.25	2.65085	0.96268	0.961888
ENSMUSG00000091778	305.5	115.25	2.65076	0.954557	0.954178
Zfp334	916	346.75	2.64167	0.962192	0.961417
Ifngr1	283	107.25	2.63869	0.953247	0.952853
Tln1	6463.25	2449.75	2.63833	0.963282	0.962443
Ets2	1123.62	426.5	2.63453	0.962564	0.961786
Sfxn3	389	147.75	2.63283	0.957584	0.957017
Arnt2	561.75	213.375	2.63269	0.96041	0.9597
Lrp1	9469.5	3599.75	2.6306	0.963288	0.962454
Tank	467.5	178	2.6264	0.959136	0.958538
Cd72	281.25	107.25	2.62238	0.953101	0.952736
Arhgap1	1911.88	729.125	2.62215	0.963039	0.962209
Erbb3	607.5	231.75	2.62136	0.960769	0.960037
Nfkb1	1683	642.25	2.62047	0.962939	0.962133
Car2	3589.75	1372.75	2.61501	0.963198	0.962376
Zfp869	245.75	94	2.61436	0.950252	0.950029
Pex2	636.5	243.5	2.61396	0.961005	0.960262
Cnot6l	646	247.25	2.61274	0.961063	0.960313
Slc25a30	269.625	103.5	2.60507	0.952125	0.951846
Slc5a3	300	115.25	2.60304	0.954004	0.953562
Rps6ka3	2297.5	882.75	2.60266	0.963026	0.962199
Trim12c	396.75	153.25	2.58891	0.957089	0.956509
Gan	330	127.5	2.58824	0.954854	0.954436
Shroom4	269.625	104.25	2.58633	0.951543	0.951248
Fabp5	906.25	351.25	2.58007	0.961558	0.960771
Gnai2	7598.25	2945.5	2.57961	0.962709	0.961858
Ccdc136	909.125	352.5	2.57908	0.961571	0.960776
Mb21d2	743.875	288.5	2.57842	0.960966	0.960234
Rap2c	1287	499.375	2.57722	0.962127	0.961344
Mkl2	880.875	342	2.57566	0.961455	0.96068
Impad1	3032.62	1178.5	2.57329	0.962599	0.961758
Creb3	916	356.5	2.56942	0.961568	0.96077
Pttg1	732.75	285.25	2.5688	0.960889	0.960151
Cnbd2	592.5	231	2.56494	0.959996	0.959263
Nck2	667	260.25	2.56292	0.960565	0.959795
Fbln1	2100.12	819.5	2.56269	0.962502	0.96166
Reep5	1396.75	545.125	2.56226	0.962189	0.961394
Prex1	449.5	175.5	2.56125	0.958107	0.957535
Casp3	852.75	333	2.56081	0.961354	0.960593
Sh3pxd2a	2430.62	949.5	2.5599	0.962554	0.961707
Lgalsl	735	287.5	2.55652	0.960763	0.959988
Tcf7	1571	615.375	2.55291	0.962202	0.961323
Zbtb7b	575.25	225.75	2.54817	0.959702	0.958937
Abcg2	2210.88	867.75	2.54782	0.962399	0.961514
Trip6	1476.5	579.625	2.54734	0.96215	0.961278
Plscr3	736.875	289.5	2.54534	0.960763	0.959988
Rhpn2	476.25	187.25	2.54339	0.958444	0.957787
Ptov1	3828.5	1505.88	2.54238	0.962509	0.96163
Top2b	3868	1523.12	2.53952	0.962412	0.961545
Cadm1	1797	707.75	2.53903	0.962169	0.961321
Sptan1	19162	7551.75	2.53743	0.96247	0.961594
Tspan3	2856.88	1127	2.53494	0.962354	0.961497
Pea15a	2019.5	797.5	2.53229	0.962266	0.961391
Dcbld2	1697.25	670.625	2.53085	0.962147	0.961288
Pik3c2a	1610.5	638.125	2.5238	0.962111	0.961251
Prdx4	1355.75	537.25	2.5235	0.961924	0.961116
Tmem176b	303.25	120.25	2.52183	0.953182	0.952697
Ube2e1	1502.88	596	2.5216	0.962056	0.961175
Nr2f6	1111.38	440.75	2.52155	0.961684	0.960837
Errfi1	1207.25	479	2.52035	0.961778	0.960958
Arl6ip4	1032.5	409.75	2.51983	0.961555	0.960705
Adam9	1517.62	603.25	2.51575	0.962056	0.961179
Ptpn21	1186.75	472.25	2.51297	0.961765	0.960932
Rps6ka2	3785.5	1507.75	2.51069	0.962402	0.961517
Bend4	3281	1308.25	2.50793	0.962386	0.961497
Pafah1b2	2557.75	1020.5	2.50637	0.962334	0.961444
Mex3a	3464.5	1382.75	2.50551	0.962396	0.961505
Map4k5	1834.62	732.25	2.50546	0.962166	0.961303
Slc4a7	1881	751	2.50466	0.962182	0.961317
Actn1	9099.25	3633.75	2.50409	0.962454	0.961568
Plxdc2	429.25	171.5	2.50292	0.95737	0.956725
Inpp5f	909.125	363.75	2.49931	0.961248	0.960436
Fah	588.625	235.75	2.49682	0.959634	0.958868
Pigp	578	231.75	2.49407	0.959547	0.958785
Ube2e3	1639	657.5	2.49278	0.962095	0.96123
Traf4	3010.75	1209.12	2.49002	0.962354	0.961479
H13	1184.25	476.25	2.48661	0.957215	0.95598
Tmem65	677.5	272.5	2.48624	0.955773	0.954569
AI314180	2311.5	932.25	2.47949	0.957758	0.956464
Tmem47	1186.75	479	2.47756	0.957215	0.955979
Syde1	614	248	2.47581	0.955271	0.954103
Gng2	1487	601	2.47421	0.95748	0.956213
Jag1	618.25	250	2.473	0.955297	0.954131
Nhsl1	557.75	225.75	2.47065	0.954728	0.953609
Ripk4	808.5	327.5	2.4687	0.956368	0.955174
Gm12264	373.75	151.75	2.46293	0.951258	0.950325
1700025G04Rik	594.375	241.5	2.46118	0.955093	0.953921
Pvrl2	3292.5	1337.88	2.46099	0.957836	0.956547
Plagl2	1209.25	491.75	2.45907	0.957218	0.95599
Surf4	3447.75	1406	2.45217	0.957758	0.956486
Ptprg	1820.75	742.75	2.45136	0.957525	0.956275
Mob3a	414.25	169.25	2.44756	0.95228	0.951273
Gm16059	604.75	247.25	2.4459	0.955084	0.953918
Prkcd	1194	488.25	2.44547	0.957131	0.955904
E2f5	1134.25	464	2.4445	0.957053	0.955821
Ttc3	5229	2139.75	2.44374	0.957797	0.956527
Sort1	3042.62	1245.5	2.44289	0.957729	0.956463
Syt7	502.5	205.75	2.44228	0.953887	0.952827
Ahcyl1	3992	1635.5	2.44084	0.957771	0.956504
Atp8b2	1566.5	642.25	2.43908	0.957435	0.95617
Bcl10	963.75	395.25	2.43833	0.956733	0.955513
Cirbp	2005.5	823	2.43682	0.957519	0.956241
2900026A02Rik	629.875	259	2.43195	0.955165	0.954
Gabarapl1	1370.25	564.625	2.42683	0.957173	0.955966
Mgat1	824	339.75	2.42531	0.956206	0.955034
Lrrfip1	1697.25	701	2.42118	0.957396	0.956135
Atxn1l	1905.75	787.25	2.42077	0.957454	0.956205
Cd276	1579.38	654	2.41495	0.957086	0.955832
Gskip	412.125	170.75	2.41362	0.951775	0.950777
Notch3	3287.62	1362.38	2.41316	0.957399	0.956138
Tmem9	1748.75	725.25	2.41124	0.957157	0.955906
Ppp2cb	2152.62	892.75	2.41123	0.957289	0.956026
Nxn	982.75	407.75	2.41018	0.956397	0.955196
Acvr1	426.25	177	2.40819	0.952076	0.951091
Nckap5l	710.25	295	2.40763	0.955417	0.954249
Rxra	932.125	387.25	2.40704	0.956274	0.955079
Mapk8ip1	749	311.5	2.40449	0.955598	0.954447
Vamp4	504.125	209.75	2.40346	0.95348	0.95244
Tusc3	958	398.75	2.40251	0.956306	0.955104
Msl1	1439.75	600.25	2.39858	0.956914	0.95572
Rims3	1052.25	439	2.39692	0.956471	0.955281
Bin3	418.25	174.75	2.39342	0.951811	0.950823
Endov	843.5	352.5	2.39291	0.955941	0.954785
Bcl2l13	2310	966.5	2.39007	0.957263	0.95601
Grsf1	2179.5	912	2.3898	0.957241	0.95599
Lsr	1756	735.375	2.3879	0.957105	0.955867
B4galt1	1666.5	698.75	2.38497	0.956361	0.955078
Txndc5	4430.88	1858.75	2.38379	0.956672	0.955388
Efna4	590.75	248	2.38206	0.953742	0.952583
Csnk1e	3056	1283.25	2.38145	0.956617	0.955334
Bbx	2324.25	976.5	2.38018	0.956552	0.955261
Btbd1	1473.75	619.5	2.37893	0.956222	0.954981
Ube2r2	2734.5	1150	2.37783	0.956594	0.955308
Slc27a3	557.75	234.75	2.37593	0.953354	0.952245
Sall3	618.25	260.25	2.3756	0.954	0.952811
Pawr	2836.5	1194.5	2.37463	0.956597	0.955317
Otud7b	1680.5	707.75	2.37443	0.956361	0.955083
Plxnb1	1960	825.5	2.37432	0.956452	0.955178
Arid1b	1853	781.25	2.37184	0.956413	0.955147
Foxo4	2233.5	944.5	2.36474	0.956348	0.955055
Perp	1328.75	563	2.36012	0.955928	0.954682
Ccdc50	3202.25	1358	2.35806	0.956436	0.955148
Bmpr1a	2372.25	1006.12	2.35781	0.956374	0.955071
Adam10	1497	636	2.35377	0.955973	0.954715
Bmp2k	476.25	202.5	2.35185	0.95186	0.950815
Gnb4	648.5	276	2.34964	0.953929	0.95272
Mterf3	1512.25	644.5	2.34639	0.955986	0.95472
Fgfr1	4342	1851	2.34576	0.956413	0.955111
Fggy	437.25	186.5	2.3445	0.951093	0.950068
Gsk3b	2230	951.25	2.34428	0.956274	0.954969
Cyfip2	1227	523.5	2.34384	0.955756	0.954501
Oat	1973.25	842	2.34353	0.956193	0.954903
B430305J03Rik	735	313.75	2.34263	0.954466	0.953247
Ptpn11	5255.75	2245	2.34109	0.956432	0.955126
Abhd5	458.25	195.75	2.341	0.951543	0.950482
Smpd1	476.25	203.5	2.34029	0.951824	0.950787
Wwc2	3067.25	1314.75	2.33295	0.956329	0.955043
Nfxl1	1769.12	759	2.33086	0.956096	0.954821
Hipk3	1061.5	455.75	2.32913	0.955449	0.95422
Net1	1801.38	773.75	2.32811	0.956115	0.954832
Fyn	2233.5	959.875	2.32687	0.956248	0.954952
Arf5	1527.75	657.5	2.32357	0.955967	0.954707
Phf2	566.5	244	2.32172	0.953043	0.951941
1700017B05Rik	1387.75	598.25	2.31968	0.953014	0.951716
Bsg	7289.5	3162.75	2.3048	0.953528	0.952167
Lrrc8a	787.25	342	2.3019	0.951717	0.95047
Klf7	852.75	370.75	2.30007	0.951992	0.950736
Alad	996	433.25	2.2989	0.952419	0.951114
Tsg101	1579.38	687.5	2.29727	0.953111	0.951771
Smoc1	1256.12	548.5	2.29011	0.952836	0.95153
Ccni	4109.75	1794.75	2.28987	0.953476	0.952126
Mfge8	2680.25	1170.5	2.28983	0.953396	0.952046
Cers2	1899	829.75	2.28864	0.953118	0.951789
Rnf19a	1264	552.5	2.28778	0.952729	0.951427
Clic4	8142.25	3562.5	2.28554	0.953425	0.952065
Marcksl1	8752.12	3831.75	2.28411	0.953425	0.952066
Daam1	1441.12	633.25	2.27576	0.952859	0.951575
Khnyn	941.5	414	2.27415	0.952128	0.950861
Axl	897.125	395.25	2.26977	0.951501	0.950355
Hdgfrp3	821.625	362	2.26968	0.951232	0.950097
Zbtb39	1008.38	445.75	2.2622	0.951827	0.950636
Lrp10	1089.75	481.75	2.26207	0.951957	0.950786
Sri	850.375	376	2.26164	0.951323	0.9502
Hspg2	16894.2	7475	2.2601	0.952943	0.951697
Zcchc11	3346	1481.25	2.2589	0.952852	0.951615
Sgpl1	2641.75	1173.75	2.25069	0.952694	0.951453
Smarce1	4435.75	1973.25	2.24794	0.952781	0.951549
Cldn4	3143	1398.38	2.24761	0.952723	0.951497
Slc1a4	4096.12	1822.62	2.24738	0.952775	0.95154
Flot2	2105.25	938	2.2444	0.9526	0.951362
Wtip	1032.5	460.375	2.24274	0.951743	0.950565
2310022A10Rik	449.5	1008.38	-2.24333	0.951698	0.950516
Dtl	1334	2993.12	-2.24372	0.952713	0.951484
Chordc1	777.375	1744.25	-2.24377	0.952474	0.951243
Sik1	715.5	1607.5	-2.24668	0.952413	0.951187
Fgd1	879.25	1977.62	-2.24922	0.952535	0.951324
Bcas3	443.5	997.875	-2.25	0.951682	0.950497
Zmiz2	1084.25	2442.62	-2.25282	0.952671	0.951428
Cipc	542.25	1224.25	-2.25772	0.952083	0.950892
Nol6	2078.12	4693.5	-2.25853	0.952898	0.951661
Nfya	390.875	884	-2.26159	0.951462	0.950316
Rad50	945.5	2138.75	-2.26203	0.952723	0.951481
Bub1b	2103	4760.38	-2.26361	0.952901	0.951663
Cacybp	2086.75	4730	-2.26668	0.952898	0.951662
D230025D16Rik	508.5	1152.75	-2.26696	0.952092	0.950899
Klf3	871.875	1976.62	-2.2671	0.952649	0.951431
Ly75	998.5	2273.5	-2.27692	0.953234	0.951884
Smarcal1	412.125	938.5	-2.27722	0.952121	0.950855
Kif11	2874.62	6546.75	-2.27743	0.953409	0.952052
Wdr76	398.5	908.75	-2.28043	0.952054	0.950775
Ino80	951.25	2170.25	-2.28147	0.953215	0.951863
Mcm5	3824.75	8732.88	-2.28325	0.953425	0.952066
Mettl3	338	771.75	-2.28328	0.95152	0.950268
Brca1	958	2188.62	-2.28458	0.953224	0.951868
Etfa	777.375	1778.62	-2.28799	0.953082	0.951746
Sirt1	755.5	1728.75	-2.28822	0.953066	0.951726
Kif18a	406.125	930.5	-2.29117	0.952231	0.950953
Kctd18	793.75	1819.75	-2.2926	0.953211	0.95187
Parp1	5782.25	13266.4	-2.29433	0.953535	0.952176
Rbpj	2410.5	5534	-2.29579	0.953502	0.952151
Hexa	1021.5	2347.25	-2.29785	0.95336	0.952005
Rad1	311.5	716.125	-2.29896	0.951394	0.950113
Casc5	614	1412	-2.29967	0.952966	0.951673
Acadm	553.5	1273.12	-2.30014	0.952839	0.951549
E2f1	445.5	1025.75	-2.30247	0.952471	0.951178
Sorl1	906.25	2086.88	-2.30276	0.953315	0.951954
Gm12940	610.375	1407.38	-2.30575	0.953021	0.951728
Palb2	326	752.25	-2.30752	0.951623	0.950372
Pnkd	408.5	944.5	-2.31212	0.952338	0.951063
Mut	516.125	1194.5	-2.31436	0.952833	0.951523
Coprs	387.25	897	-2.31633	0.952212	0.950932
Stat3	1571	3650.25	-2.32352	0.956374	0.955074
Tpp1	1119.5	2605.75	-2.3276	0.9563	0.955003
Epha4	1451.38	3378.5	-2.32779	0.956358	0.955062
4930427A07Rik	201.75	470	-2.32962	0.951691	0.950646
Ddt	199.75	465.75	-2.33166	0.95163	0.950585
2210018M11Rik	469.375	1094.75	-2.33236	0.955533	0.954283
Ccdc66	300	701	-2.33667	0.954269	0.953048
Mcoln1	447.5	1046	-2.33743	0.95542	0.954196
Tomm6os	546	1276.38	-2.33768	0.955795	0.954546
Nfyb	821.625	1920.75	-2.33775	0.956167	0.954885
3010026O09Rik	211.25	493.875	-2.33787	0.952157	0.951076
Prps1	1154.75	2701.25	-2.33925	0.956339	0.955029
Pias2	1446.38	3386	-2.34102	0.956387	0.955078
Fam102a	252.25	590.75	-2.34192	0.953422	0.952247
Ubr5	8345.5	19555.8	-2.34327	0.956465	0.955153
Sipa1l3	460.25	1078.75	-2.34383	0.95553	0.954275
Ubr7	1339.75	3143	-2.34596	0.956368	0.955064
Stk38	1523.25	3573.75	-2.34613	0.956394	0.955087
Aspm	1426	3349.38	-2.34879	0.956384	0.955077
Atp5l	512.875	1205.75	-2.35096	0.955727	0.954473
Nufip2	1067.5	2516.25	-2.35714	0.956384	0.95509
Mrpl15	1230	2899.75	-2.35752	0.956413	0.955127
Timeless	1413.75	3335	-2.35897	0.956452	0.955158
Cenpi	220	519	-2.35909	0.952652	0.951576
Ska3	410.125	969.5	-2.36391	0.955407	0.954162
Bpnt1	339.875	803.5	-2.3641	0.954835	0.953659
Spc24	742.75	1756	-2.36419	0.956199	0.95492
Aldh2	1987	4700	-2.36537	0.956491	0.955202
Slc25a35	205.75	486.75	-2.36574	0.952202	0.951129
Mov10	1151.25	2723.75	-2.36591	0.956406	0.955115
Prpf3	738.375	1747.38	-2.36651	0.95619	0.954917
Hltf	437.25	1035.25	-2.36764	0.955514	0.954292
Fbrsl1	580.75	1379	-2.37452	0.956151	0.954923
Tfrc	1021.5	2427	-2.37592	0.956568	0.955272
Wsb2	621	1476.88	-2.37822	0.956222	0.954982
Tonsl	414.25	985.25	-2.37839	0.955627	0.954397
Mcm3	5052	12020.5	-2.37935	0.95672	0.955426
Cep290	252.25	600.25	-2.37958	0.953842	0.952672
Aldh6a1	383.25	912	-2.37965	0.95543	0.954224
Mto1	211.25	502.75	-2.37988	0.952645	0.951584
Gm14261	175.5	418.25	-2.38319	0.95107	0.950035
Erlin1	387.25	923.125	-2.3838	0.955462	0.954253
Trak1	462.25	1102	-2.38399	0.955853	0.954612
Kntc1	1547.75	3698	-2.38927	0.957367	0.956117
Nop10	433.25	1037.25	-2.39411	0.956442	0.955256
Dido1	1334	3197	-2.39655	0.957338	0.956093
Pcnt	1643.88	3939.75	-2.39662	0.957373	0.956125
Git2	440.875	1057	-2.3975	0.956484	0.95529
Tor1aip2	732.75	1757.88	-2.39901	0.957108	0.955869
N4bp1	1246.5	2990.5	-2.39912	0.957322	0.956081
Dopey1	198	475.25	-2.40025	0.952953	0.951958
Trim6	955.75	2295.25	-2.40152	0.957263	0.956009
Cit	843.5	2025.75	-2.4016	0.957212	0.955954
l7Rn6	408.5	985.75	-2.4131	0.9564	0.955202
Rmi1	410.125	990	-2.4139	0.956406	0.95521
Enoph1	464.25	1122.5	-2.41788	0.956672	0.955453
Eps8	198	479	-2.41919	0.95315	0.952109
Slc39a4	157.5	381.5	-2.42222	0.951203	0.950263
Dars2	504.125	1222.5	-2.42499	0.957044	0.955834
Agfg1	1686.5	4090.75	-2.42559	0.957684	0.956417
Tbl2	493	1196.38	-2.42672	0.957031	0.95581
ENSMUSG00000091747	692.375	1680.5	-2.42715	0.957386	0.956128
Mis18bp1	749	1819.75	-2.42957	0.957432	0.956183
Mcl1	4060.5	9871.75	-2.43117	0.957739	0.956463
Atp11b	1040.75	2530.25	-2.43118	0.9576	0.956328
Ddx20	646	1571	-2.43189	0.957344	0.95608
Kmt2c	1108	2694.75	-2.43208	0.957613	0.956345
Exo1	610.375	1484.75	-2.43252	0.957273	0.956036
Nfe2l2	670.75	1632	-2.4331	0.95738	0.95611
Taf1c	241.875	588.75	-2.43411	0.954832	0.95368
Mtrr	314.75	766.25	-2.43447	0.95597	0.954802
Ncl	27706.8	67465	-2.43497	0.957739	0.956463
Zfp655	966.5	2357.75	-2.43947	0.957674	0.956394
Fam169a	916	2235.5	-2.4405	0.957652	0.95638
Rnf157	366.25	894.125	-2.4413	0.956533	0.955345
Etnk1	1318	3224	-2.44613	0.957745	0.956474
Slc43a2	300	735	-2.45	0.955934	0.95477
Sephs2	1061.5	2602.5	-2.45172	0.957703	0.956429
Commd4	348.625	854.875	-2.45213	0.956423	0.955234
Rogdi	225.75	553.75	-2.45293	0.954553	0.953462
Lmtk2	793.75	1949	-2.45543	0.957668	0.956383
Ccdc132	493	1211.75	-2.45791	0.957218	0.955991
Rfng	203.625	500.5	-2.45795	0.953971	0.952894
Uros	157.5	387.25	-2.45873	0.951614	0.950646
Hibch	201.75	496.25	-2.45973	0.953913	0.952846
Taok3	275.5	677.75	-2.46007	0.955753	0.954542
Noc3l	614	1511	-2.46091	0.9575	0.956219
Gtf2h1	1194	2941.25	-2.46336	0.957804	0.956525
Flcn	646	1591.62	-2.46382	0.957538	0.956252
Orc2	1299.25	3205.25	-2.467	0.957829	0.956542
Ppcs	163.75	404	-2.46718	0.95217	0.951144
Dus2	161.5	398.75	-2.46904	0.952028	0.951023
Ctns	209.625	517.75	-2.46989	0.954204	0.953149
Taldo1	1497	3698	-2.47027	0.957852	0.956564
Slc10a7	271.625	671.25	-2.47124	0.955727	0.954517
Angel2	627.25	1550.38	-2.4717	0.957512	0.956241
Gigyf2	1398.5	3458.25	-2.47283	0.957849	0.956559
Hsph1	757	1873	-2.47424	0.957629	0.956366
Mcm10	1479	3661.25	-2.47549	0.957852	0.956568
Kif13b	332.25	823	-2.47705	0.956413	0.955228
Ccp110	592.5	1469.12	-2.47954	0.957451	0.956199
Dgkh	220	546	-2.48182	0.954612	0.953501
Wdr31	179.5	445.75	-2.48329	0.953105	0.952072
Zfp428	412.125	1023.75	-2.48408	0.956937	0.955723
Cbx1	2285	5677.25	-2.48457	0.957891	0.956605
Ccdc130	141.125	351.25	-2.48893	0.955129	0.954627
Hook2	555.75	1384.12	-2.49055	0.961924	0.9611
Mrpl18	658	1639	-2.49088	0.962095	0.96123
Tfpi	290.625	724.25	-2.49204	0.960549	0.959768
Spen	1512.25	3769	-2.49231	0.962396	0.961515
Fam110b	122.375	305	-2.49234	0.953095	0.952619
Avpi1	231.625	577.75	-2.49433	0.959547	0.958785
Rita1	115.25	287.5	-2.49458	0.952054	0.951681
Acad10	163.75	408.5	-2.49466	0.956869	0.956252
Tra2a	1527.75	3812	-2.49517	0.962396	0.961516
Ddx11	443.5	1109	-2.50056	0.961655	0.96082
Nav2	462.25	1156.25	-2.50135	0.96172	0.960892
Svil	342	859	-2.5117	0.961109	0.96031
Exosc5	566.5	1423.25	-2.51236	0.961962	0.961125
Atad2	1739	4372	-2.51409	0.962415	0.961533
Ptpn3	249.75	628.125	-2.51502	0.959993	0.959217
Cep131	313	787.25	-2.51518	0.96084	0.960071
Chchd4	460.25	1158.5	-2.51711	0.961746	0.960904
Cdc37l1	604.75	1522.5	-2.51757	0.962056	0.961179
Pkp3	107.625	271	-2.518	0.951074	0.950726
Zmym3	498	1255.75	-2.52159	0.961849	0.961004
Ak6	462.25	1167.25	-2.52515	0.961772	0.960945
Smyd3	338	853.75	-2.52589	0.961115	0.960325
Ell2	364.75	921.5	-2.52639	0.961332	0.960508
Eef2k	467.5	1181.25	-2.52674	0.961775	0.960956
Cnnm3	352.5	890.75	-2.52695	0.961231	0.960432
Rbm5	1246.5	3153.25	-2.52968	0.962386	0.961516
Pomt1	238.25	603.25	-2.532	0.959815	0.959058
Stoml1	377.75	956.5	-2.5321	0.961393	0.960586
Mks1	192.5	488.25	-2.53636	0.958502	0.957846
Lrp11	305.5	775.25	-2.53764	0.960814	0.960059
Bcs1l	145.5	369.25	-2.5378	0.955883	0.955345
Alkbh2	117.25	297.75	-2.53945	0.952917	0.952466
Atp11a	789.25	2004.5	-2.53975	0.962253	0.961386
Cep41	141.125	358.5	-2.5403	0.955585	0.95504
Hspe1	3542	8997.75	-2.5403	0.962567	0.961679
Apoe	5030	12796	-2.54394	0.962567	0.961679
BC055324	806.875	2053	-2.54438	0.962373	0.961484
Camkv	130.875	333	-2.54441	0.954712	0.954254
Pole	1520.12	3868	-2.54453	0.962509	0.961631
Taf5	283	720.75	-2.54682	0.960685	0.959913
Mtus1	239.75	610.625	-2.54692	0.959993	0.959217
Mrm1	157.5	401.25	-2.54762	0.956947	0.956327
Fsd1	203.625	519	-2.5488	0.959036	0.958349
Polrmt	396.75	1011.75	-2.55009	0.961613	0.960791
Rnf181	722.5	1844.62	-2.55311	0.962289	0.961425
Dus3l	522.75	1334.75	-2.55332	0.962011	0.961192
Rps4l	1635.5	4177.5	-2.55426	0.962515	0.96164
Zfp518b	949	2425.5	-2.55585	0.962428	0.961544
Zfp346	421.5	1077.38	-2.55605	0.961752	0.960913
Cdt1	1435.25	3674.25	-2.56001	0.962632	0.961788
Arhgap39	279.25	715.5	-2.56222	0.960808	0.960067
Ctsa	1314.75	3375	-2.56703	0.962629	0.961777
Dopey2	267.75	687.5	-2.56769	0.960669	0.959916
Poglut1	1054.88	2713.75	-2.57258	0.96257	0.961734
Gemin6	227.75	586.25	-2.57409	0.959973	0.959227
Helq	265.875	684.75	-2.57546	0.960659	0.959906
Dnah17	145.5	374.875	-2.57646	0.95641	0.955888
L3mbtl2	1121.25	2892.75	-2.57993	0.962606	0.96177
Rfx1	297	766.25	-2.57997	0.961054	0.960327
Vps13d	447.5	1155	-2.58101	0.962011	0.961216
Fnbp1	618.25	1596.62	-2.58249	0.96235	0.961523
Sall1	3184.25	8231.75	-2.58515	0.962709	0.96186
Rab6b	115.25	298	-2.58568	0.95335	0.952913
Senp3	2190.5	5668	-2.58754	0.962687	0.961843
Nek2	1094.75	2833.25	-2.58803	0.962599	0.961767
AA987161	163.75	424.25	-2.59084	0.957726	0.957126
Fam98c	145.5	377.125	-2.59192	0.956523	0.955984
Fam63a	396.75	1028.5	-2.59231	0.96183	0.961026
Fancd2	963.75	2498.5	-2.59248	0.96258	0.961737
1110058L19Rik	101.75	264	-2.59459	0.951627	0.951387
Slc25a33	229.75	596.75	-2.59739	0.960549	0.959842
H2afj	443.5	1154.12	-2.60231	0.96248	0.961707
Tmem191c	159.875	416.25	-2.6036	0.958056	0.957473
Echdc2	292.5	762.5	-2.60684	0.961529	0.960824
Aars2	416.375	1086	-2.60823	0.962396	0.961616
Gm14420	107.625	280.75	-2.60859	0.952888	0.952558
Madd	127.5	333	-2.61176	0.955634	0.955186
Zwilch	897.125	2345.5	-2.61446	0.96311	0.962287
Cdc14a	283	740	-2.61484	0.961542	0.960818
Fbxo22	710.25	1858.75	-2.61704	0.963	0.962189
Sec11c	111.75	292.5	-2.61745	0.953706	0.953302
Xrcc5	1460.62	3824.75	-2.61857	0.963201	0.962382
Sh3gl3	96	251.75	-2.6224	0.950799	0.950577
Msantd2	367.75	965.25	-2.62475	0.96224	0.961486
Gclm	342	898.125	-2.6261	0.962121	0.961344
Hsp90aa1	14012.2	36822.8	-2.6279	0.963259	0.96243
Cdk2ap2	119	312.75	-2.62815	0.954751	0.954371
Wdr81	309.375	813.25	-2.62869	0.961839	0.9611
Adcy3	196	515.25	-2.62883	0.959802	0.959175
Depdc1b	252.25	663.375	-2.62983	0.961167	0.96043
Ptch2	221.75	583.75	-2.63247	0.960611	0.959886
Gpx4	2968.75	7827.5	-2.63663	0.963288	0.962451
6030458C11Rik	425	1121.75	-2.63941	0.962561	0.961784
Tada2a	493	1301.75	-2.64047	0.962726	0.961961
Enthd2	225.75	596.75	-2.64341	0.960727	0.960006
Tbc1d24	173.25	458.25	-2.64502	0.959078	0.95846
Epg5	252.25	669	-2.65213	0.961238	0.960502
Rabggta	648.5	1723.25	-2.65729	0.962984	0.962178
Ankrd10	909.125	2417.25	-2.65888	0.963152	0.962325
Tcea3	198	526.5	-2.65909	0.960016	0.959365
Mt1	1224.25	3255.5	-2.65918	0.96322	0.962388
Prelid2	124	330	-2.66129	0.955721	0.955271
Ccnt2	2004	5337.5	-2.66342	0.963269	0.962435
Clk1	1312.62	3498	-2.66489	0.96323	0.962399
Renbp	727.25	1938.75	-2.66586	0.963075	0.962247
Ddr2	124	330.75	-2.66734	0.957415	0.957039
Fxyd6	2011	5366.75	-2.6687	0.964963	0.964203
Chpt1	209.625	559.5	-2.66905	0.962121	0.961481
Rdm1	346.75	925.75	-2.66979	0.963912	0.963219
Sall4	2476	6611.5	-2.67023	0.96498	0.964214
Espl1	1387.75	3707.75	-2.67177	0.964928	0.964173
Sdf2l1	128.75	344.25	-2.67379	0.957968	0.957558
Gmfg	89.75	240	-2.67409	0.951798	0.951679
A730081D07Rik	173.25	464	-2.67821	0.960873	0.960355
Galt	100	268	-2.68	0.954162	0.953933
Aunip	130.875	351.25	-2.68386	0.958247	0.957826
Kdm5b	4562	12246.8	-2.68451	0.964986	0.964223
Tmco4	159.875	429.25	-2.68491	0.960271	0.959767
Fastkd1	229.75	617.25	-2.68662	0.962677	0.96201
Tmem82	107.625	289.5	-2.6899	0.955556	0.95521
Dyrk3	380	1022.25	-2.69013	0.964155	0.963443
Prr13	256	689.5	-2.69336	0.963104	0.962448
Wdr47	135.25	364.75	-2.69686	0.958709	0.958274
Zbtb45	107.625	290.75	-2.70151	0.955731	0.955376
[truncated: 1,304 more rows]

## Sheet: SLC family
id	Cripto -/- EpiSCs/ESCs
Slc10a7	-2.47124
Slc11a1	-190.8
Slc12a8	-10.1212
Slc13a5	-51.129
Slc15a3	5.69957
Slc16a1	5.11562
Slc16a2	24.8767
Slc17a9	-10.5476
Slc18a1	-5.5303
Slc19a2	-2.71728
Slc1a1	-5.14474
Slc1a4	2.24738
Slc22a17	6.07179
Slc22a23	16.183
Slc22a7	-15.1905
Slc23a1	-9.77679
Slc23a2	-3.23699
Slc25a12	-4.19077
Slc25a19	-3.7053
Slc25a24	13.1723
Slc25a30	2.60507
Slc25a31	-151
Slc25a33	-2.59739
Slc25a35	-2.36574
Slc25a36	-3.99412
Slc25a4	4.34159
Slc25a42	-3.32474
Slc27a2	-6.5303
Slc27a3	2.37593
Slc28a1	-23.9211
Slc29a1	-3.24103
Slc2a1	3.3156
Slc2a3	2.85742
Slc2a4rg-ps	-3.56548
Slc2a5	-8.7931
Slc30a3	8.64583
Slc36a1	-3.64748
Slc37a1	-3.48409
Slc39a14	-6.31588
Slc39a4	-2.42222
Slc39a8	59.1398
Slc40a1	14.7857
Slc41a1	-3.03662
Slc43a1	2.74825
Slc43a2	-2.45
Slc43a3	-4.39535
Slc44a4	-5.32979
Slc47a1	-1232.5
Slc47a2	-34.3
Slc4a4	19.72
Slc4a5	-3.64076
Slc4a7	2.50466
Slc4a8	-5.77632
Slc52a3	-5.15476
Slc5a11	-33.2857
Slc5a3	2.60304
Slc5a5	26.5273
Slc6a1	-101
Slc6a7	-9.56579
Slc7a11	3.33136
Slc8a1	140
Slc8a2	5.06915
Slc9a3r1	3.24289
Slc9a3r2	3.42953
Slc9b1	-14.6417
Slco2a1	4.95833
Slco4a1	-3.09217

## Sheet: Sheet1 (2)
id	Cripto -/- EpiSCs/ESCs
Shh	4363
Aplnr	3257.33
Actc1	1757
T	1533.47
Hand2	1156
Hapln1	986
Tmprss2	963.333
Cdx2	900.667
Cyp26a1	895.875
Hand1	888.625
Bmp5	850
Itgb8	832.75
Foxb1	810
Egflam	714
Sprr2a3	647
Igf2	635.592
Frzb	561.812
Fgf8	534.75
Hoxd3	524
Fgf5	518.667
Capn6	500.591
Hoxb1	493
Cd36	459
Dgkk	441.875
Igfbp5	433.274
Arsi	421.333
Samd3	415.5
Klhl6	407.25
Igf2os	362
Unc5c	344.375
Hoxd9	341.75
Bmp2	340.533
Dkk1	313.417
Wnt8a	310.5
Dscam	286.5
Prdm6	271.5
Pax3	265.5
Acta1	259.273
Msx1	251.6
Popdc2	246.667
Krt8	242.767
Nog	223.842
Olfml2a	221.333
Psca	220
Lgr5	207.5
Rasef	206.333
Cxxc4	204.333
Synpo2l	198.375
Meox1	191.75
Hoxaas2	186.875
Gbp2	186.667
Krt18	186.422
Sema6d	180.333
Ebf2	171.667
Cer1	171.5
Ptn	168.667
Il15ra	167.333
Amer3	163.5
Chsy3	163.167
Lhx1	159.875
Kdr	155.684
Lbx1	155.5
Fam163a	147.5
Gata6	145.5
Hoxb5os	140
Rgs4	140
Slc8a1	140
Prtg	138.97
Trabd2b	138.625
Car4	136.921
Lypd6b	135.667
Leprel1	135.045
Heph	133.875
Hoxd8	133.333
Crb2	132.744
Zbtb16	129.25
Vtn	128
Pcdh18	127.435
Tagln	124.218
Tbx20	121.614
Gata5	117
Acta2	114.914
Cysltr1	111.667
Myh7	111.591
Tacstd2	109.579
Sema6a	106.508
Zim1	105.591
Hoxb2	99.641
Klhl34	98.3333
Lmx1a	98.25
Cldn11	96.3333
Tgfb2	95.8252
Slitrk2	93.3333
Klhl4	92.4667
Evx1	90.875
Ndnf	90.6667
Aldh1a2	90.3542
Pappa	88.6129
Irx3	88.16
Tbx1	87.75
Krt19	87.4436
Amot	87.3403
Sp5	87.2785
Foxa2	85.4405
Adra2a	85.4375
Gata3	84.0833
Pcdh7	82.629
Piezo2	82.5641
Dchs1	82
Pgf	81.1667
Cfc1	81.0526
Pdzrn3	81.0294
Sparcl1	79.9375
Rbms3	79.9167
Rbm24	76.6176
Sp8	75.7045
Usp18	75.3871
Irx5	75.3333
Prickle1	74.2466
Pkdcc	74.0418
Hoxb3os	73.6582
Nkx6-1	73.625
Fbn2	73.1762
Greb1l	72.5372
Haglr	70.5625
Fndc3c1	70.3363
Zfp503	70.3095
Galnt14	68.5833
Hs3st3a1	67.625
Foxc2	66.9576
Cited1	66.8065
Wnt4	65.8947
Fut4	65.4375
Gfra2	65.3148
Tal2	64.375
Foxa1	64.2581
Osr1	63.6364
Gprc5c	61.5702
Hoxa2	60.7727
Slc39a8	59.1398
Dach1	58.8182
Wnt10b	57.625
Myl3	56.625
Isg15	56.1935
Prox1	55.6316
Mnx1	55.4
Ednra	55.3333
Six2	54.4211
Oprk1	53.8333
Cmpk2	53.8125
Foxl2	53.8125
Vstm2b	53.8125
Maml3	53.7624
Adra2b	52.875
Alox15	52.2222
Eya2	52.1765
Gpm6a	51.875
Wnt3	51.2632
Irx3os	50.9211
Airn	50.875
Pmp22	49.7456
Podxl	49.4857
Thsd4	49.2097
Arg1	48.875
Spon1	48
Ptprt	46.8
Atp1a2	46.6296
Rarb	45.8974
Myocd	45.7917
Fras1	44.9423
Meis1	44.9322
Cnksr2	44.9048
Gbp4	44.7419
Mogat2	44.7024
Fam107a	44.25
Chst15	43.9355
Ctnna2	43.875
Col23a1	43.6667
Fzd2	43.4727
Rrad	43.0667
Krt7	42.9333
Sema3d	42.875
Pax9	42.6333
Clic5	42.5
Rem2	42.5
H19	42.4955
Mef2c	42.2222
Limch1	41.8176
Tpm1	41.6127
Sept4	41.5254
Rspo3	41.4937
Isl1	41.0147
Adamts1	40.4677
Adamts6	40.2667
Tmem119	40.0897
Samd4	40.0865
Zfp703	40.0561
Cpxm2	40
Stxbp6	39.9444
Clu	39.737
Foxc1	39.428
St8sia4	39.0833
Pkd1l1	38.6875
Fgfbp1	38.4419
Ror1	38.3226
Hoxa5	38.2632
Tnnt3	38
Msx2	37.5254
Wnt5a	37.2848
Gbp9	37.0476
Meis2	36.5861
Hoxd1	36.4074
Stbd1	36.3182
Hoxb3	36.2917
Kitl	36.1183
Kif26b	35.8958
Gpc6	35.851
Flrt3	35.3023
Lor	35
Ccnd2	34.9325
Arhgap6	34.9
Scel	34.5833
Olfml3	34
Zeb2os	34
Wnt6	33.7603
Cdh2	33.4023
Edn1	33.3333
Ptprd	32.5714
Myl9	32.5593
Cd248	31.9646
Sox17	31.7206
Kcnq5	31.3333
Psmb8	31.1176
Nkx1-2	30.7419
Hoxb4	30.7333
Cdh6	30.6667
Arhgef26	30.5952
Calcrl	30.5098
Hoxa1	30.3118
Foxq1	30.1818
Cthrc1	30.1667
Pdzk1ip1	29.9167
Prkg1	29.9167
Fam212a	29.7105
Prkd1	29.6731
Cyr61	29.4986
Rasgrp3	29.4355
Pdlim3	29.3824
Fat3	29.2632
Lmo2	29.2308
Aff2	29.0682
Nnat	28.3785
Foxf1	28.1481
Tnni1	27.9474
Gata4	27.7781
Wls	27.7177
Fam65c	27.6667
Zmiz1os1	27.6667
Trim54	27.5526
Tox3	27.5
Adamts15	27.44
Igsf11	27.2581
Lhfpl2	27.1659
Pcsk9	27.1333
Efemp1	26.8065
Smoc2	26.7123
Cdk14	26.6667
Sox9	26.6042
Slc5a5	26.5273
Asb4	26.5
Nedd9	26.4767
Gucy1b3	26.4545
Fam160a1	26.4211
Nkd1	26.2397
Anxa3	26.1695
Cnn1	26.1653
Peg3	26.1073
Flt1	26.0246
Hoxa9	25.3333
Gpr124	25.29
Btbd17	25.0667
Slc16a2	24.8767
Mfap3l	24.7857
Irgm1	24.7597
Thsd7a	24.6863
Tspan12	24.6136
Hoxc8	24.5909
Hrc	24.5897
Clstn2	24.5833
Pitx2	24.5577
Ppp2r2b	24.5333
Dlk1	24.5143
Gbp7	24.4359
Stra6	24.2647
Fam84a	24.0833
Zfp608	24.0503
Mfap4	23.7258
Has2	23.556
Hoxb5	23.4
Wnk4	23.3333
Foxd2	23.1579
Zfp36l3	23.1579
Apln	22.8824
Igdcc3	22.8202
Prnd	22.5455
Cdc42ep1	22.398
Hmcn1	22.2674
Hoxaas3	22.25
Bcl2	22.0137
Fzd4	21.7521
F5	21.7397
Ets1	21.7162
Ism1	21.2222
Nxf7	21.2
Akap5	21.1531
Spin2c	20.9107
Twist2	20.9074
Irs2	20.6312
Six1	20.2479
Nrep	20.0206
Flnc	19.997
Nes	19.9333
Slc4a4	19.72
Arl4c	19.6542
Unc5b	19.527
Itih5	19.4872
Ntm	19.3684
Pcdh8	19.3684
Car14	19.239
Pard3b	19.2182
Irs1	19.2071
Pth1r	19.0161
Vrtn	19.0104
Lpar6	18.9748
Dsc2	18.8295
Plxnd1	18.7524
Rasgef1b	18.7397
Greb1	18.5771
Hoxa3	18.5591
Lrrn4	18.513
Mx2	18.5
Ncald	18.4839
St8sia2	18.4737
Sel1l3	18.3333
Tnnt2	18.3333
Irx1	18.3173
Serpinb9b	18.2941
Igfbp3	18.291
Sdk1	18.2564
Rab38	18.0952
Lphn2	18.0733
Erich2	18.0526
Hoxb6	18.0526
Zfp467	18.0196
Rprm	17.9747
Pdgfra	17.9052
Scara3	17.8623
Rin3	17.8174
Hsd11b2	17.7876
Ifih1	17.7258
Fam101b	17.4364
Cxx1c	17.359
Efna5	17.3235
Has2os	17.3095
Col4a5	17.2815
Chst7	17.1507
Pcdhb22	17.1176
Bmper	17.0952
Lef1	16.8021
Nrcam	16.7143
Hotairm1	16.4621
Rdh10	16.3863
Mex3b	16.3554
Zfp385b	16.3182
Igtp	16.2933
Plat	16.2357
Slc22a23	16.183
Cxx1a	16.1273
Sox11	15.9104
Ppp4r4	15.851
Mcoln3	15.8095
Frem1	15.7947
Gria4	15.7903
Antxr2	15.6667
Mmp9	15.5959
Sema3a	15.5806
Tmem132c	15.5385
Cttnbp2	15.5263
Lpar3	15.5263
Ntf3	15.5263
Col5a1	15.3079
Peg12	15.1695
Eomes	15.1409
Parva	15.0543
Serpinb9	14.9153
Slit2	14.9034
Myh11	14.871
Hoxb7	14.8636
Cald1	14.8414
Nt5e	14.7867
Slc40a1	14.7857
Dmrt3	14.6923
Pxdn	14.6708
Cd40	14.6091
Gbp3	14.5273
Tnfrsf19	14.5081
Dsp	14.4892
Tgfb1i1	14.3641
Erap1	14.3153
Nkx2-5	14.2564
Rcsd1	14.25
Sema3c	14.2277
Sh3bp5	14.0881
Efnb1	14.0776
Cdkn1c	13.9597
Smad6	13.9509
Twist1	13.9371
Cnn2	13.9065
Hmga2	13.8724
Fgfr3	13.87
Vgll3	13.8608
Adam12	13.7941
Prkch	13.7647
Parm1	13.7333
Atoh8	13.6818
Phlda1	13.6803
Car3	13.6533
Plxna4	13.6519
Daam2	13.5882
Zfhx4	13.5115
Prom1	13.4934
Serpinh1	13.4449
Cep85l	13.4091
Gli3	13.1964
Zyx	13.1746
Slc25a24	13.1723
Colec12	12.9819
Cdh10	12.9455
Dusp2	12.881
Itga1	12.881
Epha1	12.8492
Sema4c	12.8351
Dock8	12.7708
Sertad4	12.7296
Col2a1	12.7255
Parp8	12.7185
Ramp2	12.7179
Ecscr	12.7067
Gucy1a2	12.6
Tshz1	12.5849
Phldb2	12.564
Cdcp1	12.5306
Nuak1	12.5174
Fermt1	12.5
Prrx2	12.4898
Irgm2	12.4086
Rnf43	12.3409
Nexn	12.2909
Gsn	12.2494
Dll3	12.2054
Ptprm	12.1796
Peg10	12.1788
Cobll1	12.1649
Rhou	12.1498
Oasl2	12.1047
Mum1l1	12.05
Kirrel	11.9873
Dusp4	11.9836
Adamts17	11.9808
Cplx2	11.9474
Gpc3	11.8642
Pdgfrl	11.8545
Tnfrsf12a	11.8469
Grip1	11.8307
Vopp1	11.7948
Rgma	11.7631
Filip1l	11.6667
Nr2f2	11.5968
Mfap2	11.5806
Cdh13	11.5753
Aif1l	11.568
Ubash3b	11.549
Ppp1r16b	11.5439
Ptprz1	11.4615
Cd24a	11.4589
Fam107b	11.445
Hmgb3	11.3953
Kirrel3	11.2941
Shd	11.2821
Thbs1	11.2766
Gab2	11.2344
Prss23os	11.2246
Pknox2	11.2092
Nhsl2	11.1946
Sema3e	11.166
Lats2	11.1511
Tpbg	11.1429
Lrrk1	11.0795
Hs3st3b1	11.0755
Mafb	11.0625
Cnr1	10.9762
Bin1	10.9556
Sdk2	10.9191
Man1a	10.8994
Fhdc1	10.8894
Col4a2	10.8469
Sepn1	10.8135
Exoc3l4	10.8065
Pxdc1	10.7975
Vgf	10.7975
Prss23	10.7752
Rhobtb3	10.712
Bmp7	10.6607
Fzd1	10.6424
Mest	10.592
Lfng	10.5833
Gpr63	10.5484
Adcy2	10.5
Lypd6	10.4762
Zfp362	10.452
Samd14	10.4463
Col8a2	10.4359
Parp10	10.4235
Sfn	10.4163
Ankrd1	10.3101
Cryab	10.2919
Fhl2	10.2867
Fhl3	10.2738
Rtn4rl1	10.2581
Cap2	10.1959
Crabp2	10.1633
Rab37	10.1505
Pde10a	9.99091
Adamts20	9.98305
Ube2l6	9.92424
Tbx2	9.92405
Tes	9.91002
Gadd45b	9.84823
Opn3	9.84615
Cxx1b	9.82558
Pcsk5	9.82178
Ager	9.80645
Snai2	9.7957
Nebl	9.77083
Lmod1	9.69333
Alcam	9.64378
Farp1	9.64262
Tubb4a	9.59603
Gpm6b	9.51818
Cntnap2	9.5119
Prnp	9.46456
Mmp25	9.45192
Stk39	9.44918
Chst2	9.42857
Stard8	9.38371
Itga3	9.3807
Tmcc3	9.30464
Hivep2	9.26531
Nrp1	9.1734
Camk1g	9.14706
Wisp1	9.13265
Rgs5	9.10744
Zfpm1	9.08571
Rbms1	9.08374
Ccdc80	9.08216
Rbm20	9.0041
Anks6	8.9726
Oas1b	8.95238
Sh3bgr	8.94118
Rnf217	8.93636
Arhgap24	8.93333
Dusp8	8.9
Kcnmb4	8.87288
Ikzf2	8.86139
Lmx1b	8.8125
B3gnt5	8.76266
Myo5b	8.72581
Plekhg2	8.72084
Amotl2	8.70355
Arid3a	8.69982
Bicc1	8.69978
Ptpn13	8.68774
Csdc2	8.65455
Col11a1	8.65385
Slc30a3	8.64583
Wnt5b	8.64407
Bach2	8.60106
Ebf4	8.55303
Rftn1	8.53942
Maf	8.52727
Mpdz	8.50088
Plekho1	8.375
Masp1	8.35251
Ssbp2	8.34402
Faxc	8.29016
Axin2	8.28606
Tap1	8.26103
Rnf103	8.18838
Nab2	8.14735
Tpm4	8.12991
Zfp618	8.10734
Junos	8.10417
Scarf2	8.09286
Enho	8.05333
Myl4	8.05333
Dok4	8.04909
Myh6	8.03311
Prss8	8.03226
Amotl1	8.02047
Hoxb9	8.02041
Ltb	8.01136
Sall2	7.99251
Hapln3	7.97619
Efna1	7.94702
Spats2l	7.93478
Tspan9	7.92033
Prkce	7.90784
Tuft1	7.88406
Gdpd5	7.87692
Tspan18	7.85329
Hdac7	7.85279
Cadps	7.83333
Fgf10	7.83193
Gem	7.82727
St3gal1	7.81119
Sgce	7.77815
Ier5	7.75686
Pkia	7.73333
Col4a1	7.7328
Cdc42ep5	7.71429
Tdrd7	7.69524
Zbtb42	7.68462
Clcn5	7.68034
Pdlim4	7.63839
Tap2	7.62755
Fhl1	7.60426
Fam115a	7.58051
Zeb2	7.53013
Lmo4	7.51669
Ptpn9	7.49795
Tspan7	7.49007
Col7a1	7.46503
Meis3	7.45098
Tapbp	7.4291
Ntn3	7.41096
Cldn6	7.39333
Nrarp	7.35227
Boc	7.33968
Efnb2	7.33279
Hcn4	7.32558
Fam46b	7.31841
Epha7	7.25316
Mbp	7.23138
Ypel4	7.21212
Sema3b	7.15365
Pdlim2	7.14925
Arap3	7.14571
Dusp10	7.12692
Tmem158	7.10606
Setbp1	7.08312
Slit3	7.07715
Cited2	7.06418
Dtx4	7.05098
Rcbtb2	7.05097
Eva1b	7.04079
Zfp521	7.04077
Mpped2	7.03968
Tinagl1	7.01754
Fads3	7.00518
Heg1	6.98337
Bach2os	6.98182
Ldlr	6.97078
Fbn1	6.96487
Sepp1	6.9638
Tmem132a	6.95676
Tspan2	6.91744
Foxd1	6.89286
Bcl9l	6.87268
H2-T22	6.84375
Sirpa	6.82707
Crnde	6.82258
Serinc5	6.79133
Arhgap28	6.78606
St3gal5	6.78086
Smad3	6.78056
Gsap	6.76744
Igfbp4	6.76093
Mmp15	6.7266
Ebf3	6.72549
Nudt10	6.72549
Dysf	6.71809
Arhgap18	6.70548
Zc3h12c	6.69925
App	6.65892
Sema5a	6.64935
Lpar4	6.64595
Marveld2	6.62759
Chst1	6.62658
Dact1	6.5699
Hspb2	6.56481
Nkx3-1	6.5625
Pgam2	6.5625
Ctgf	6.55177
Col22a1	6.54018
Map3k8	6.52727
Ppp1r14c	6.52727
Setd7	6.50642
Bmp1	6.48068
Cgnl1	6.47517
Sox6	6.47273
Sorbs3	6.46514
Pik3ip1	6.45952
Mapkapk2	6.44381
Osbpl6	6.44068
Fat4	6.44025
Tceal5	6.44
Lsp1	6.4086
Asxl3	6.40351
Emb	6.40325
Rbp1	6.38922
Tgfbr3	6.37744
Cbx4	6.34764
Tax1bp3	6.33898
Ms4a4d	6.28788
Baiap2l1	6.28254
Usp25	6.28023
Sox4	6.24869
Plekhg3	6.24802
Tmem163	6.23636
Itga8	6.23529
Agpat9	6.20769
Lpp	6.20128
Hspa12b	6.19355
Cntfr	6.18741
Lhfp	6.17785
Igsf1	6.1746
Loxl4	6.17234
Tead3	6.17188
Ano10	6.16734
Glipr2	6.15882
Dbn1	6.14455
Vim	6.09838
Nrk	6.08824
Dab2	6.08594
Usp46os2	6.08475
Slc22a17	6.07179
Dner	6.06989
Ttyh3	6.06968
Tubb6	6.06203
Limd2	6.05274
Cd274	6.03175
Dock11	6.01197
Fam171a2	6
Rnd3	6
Id3	5.99195
Wnt11	5.97778
Vgll4	5.95912
Rtp4	5.94915
Aph1b	5.93548
Pkp2	5.92928
Anxa2	5.89445
Fndc4	5.88962
Ndn	5.87835
Apcdd1	5.87297
Ghr	5.87273
Megf9	5.86792
Tet3	5.85963
Cdon	5.84532
Vcan	5.83825
Timp3	5.81994
Nfatc1	5.81746
Cldn3	5.80741
Tuba1a	5.80567
Sh3rf1	5.79906
Bambi	5.79188
Rhbdf1	5.78731
Pla2g7	5.77581
Aim1	5.76271
Ncs1	5.75751
Ddr1	5.75089
Tgfb1	5.75048
Creb3l2	5.74212
Rbmx	5.72233
Capn2	5.72197
Gria3	5.71525
Gpsm1	5.71289
Plekhh3	5.70144
Slc15a3	5.69957
Fgfrl1	5.69306
Adamts3	5.68493
Flrt2	5.64545
Fzd6	5.64
Asah2	5.62903
Clic6	5.62346
Maged2	5.59606
Eno3	5.59367
Slit1	5.59231
Smyd1	5.58403
Dusp5	5.56825
Tmsb4x	5.56257
Igdcc4	5.55851
Frem2	5.55352
Gnas	5.54991
Stxbp5	5.51551
Jun	5.51378
Bcorl1	5.50856
Inadl	5.50242
Podxl2	5.4881
Zscan2	5.48701
Csrp1	5.48646
Ifit1	5.47945
Mfhas1	5.45923
Flna	5.45563
Flnb	5.43945
Rnf122	5.42489
Bmp4	5.4219
Eif4e3	5.41818
Gadd45g	5.40343
Pdlim7	5.39842
Irf2	5.39286
Kank1	5.38819
H2-K1	5.38398
Notch2	5.35766
Lcp1	5.35443
Psme2	5.35067
Fstl1	5.35041
Robo2	5.34416
Abtb2	5.34337
Tmem164	5.33821
Rras	5.33414
Sh3bp2	5.32877
Bche	5.32749
Sept6	5.31893
Itgb1	5.31066
Lyn	5.3066
Syt13	5.30228
Pdzd2	5.29804
Stard13	5.29104
Nr6a1	5.28961
Carhsp1	5.28886
Bcar1	5.28311
Vwa5a	5.27194
Phc2	5.26303
Ier5l	5.24264
Mdk	5.23734
Aff3	5.22861
Pdgfrb	5.22081
Fzd8	5.21856
Itm2a	5.21634
Col11a2	5.21333
Pcbd1	5.21333
Ctxn1	5.21324
Cdh11	5.20554
Rnf128	5.20205
Lrp8	5.20033
Snn	5.19803
Csf1	5.19128
Sh3pxd2b	5.1906
Galnt16	5.18317
Ptk7	5.17381
Endod1	5.15714
Spsb4	5.15385
Spag4	5.1519
Adcy6	5.13978
Gng12	5.13886
Gpx3	5.13425
Kcns3	5.13182
Lrrc8c	5.12698
Myh10	5.12644
Atf3	5.12532
Tpm2	5.11765
Slc16a1	5.11562
Zc3hav1l	5.10704
Itpkb	5.10237
Tshz2	5.09649
Rhob	5.0945
Vldlr	5.08894
Ror2	5.08545
Maml2	5.0708
Slc8a2	5.06915
Wnk2	5.06296
Trim56	5.06
Igf1r	5.05353
Dok1	5.05263
Vcl	5.03876
Syn3	5.00909
Tmem88	4.99719
Podn	4.99545
Scube1	4.99153
Arhgef40	4.9869
St6gal1	4.97631
Hey1	4.97222
Fosl2	4.96678
Slco2a1	4.95833
Fjx1	4.95755
Ltbp1	4.95388
Cpz	4.94937
Prr5l	4.94301
H2afy2	4.94221
Lamb1	4.93413
Lxn	4.9321
Anxa5	4.92813
Ptpra	4.91941
Ctso	4.9186
Fign	4.91803
Shisa4	4.91259
Ust	4.90909
Klf6	4.90679
Pls3	4.90629
Gramd3	4.8883
Ube2e2	4.88791
Atrnl1	4.88757
Jak2	4.87059
Bst2	4.86854
Mthfd2l	4.86508
Arid3b	4.85166
Cd82	4.85045
Trio	4.81793
Nrip1	4.81548
Ahnak	4.80882
Sh3bgrl	4.80784
Hs6st2	4.80734
Kdm6bos	4.80734
Scd2	4.80479
Fads2	4.8
Crabp1	4.79176
Gnai1	4.77643
Morc4	4.77586
Rhobtb1	4.76166
Acsl3	4.75376
Serf1	4.75309
Arhgef5	4.74485
Fam102b	4.73725
S100a11	4.72887
Mmd	4.71816
Tulp1	4.69461
Man2a1	4.67893
Sdc3	4.67276
Tgm2	4.66879
Arhgap29	4.66809
Arhgap31	4.66667
Hgsnat	4.66311
Efnb3	4.6577
Coro2a	4.65409
Magel2	4.65116
Tmem255a	4.65116
Snx33	4.64797
Speg	4.64329
Crtc3	4.63731
Adcy5	4.63699
Fgf13	4.63636
Ulk2	4.62639
Lgals1	4.61674
Rgl1	4.60465
Hyi	4.6
Kctd10	4.57411
Ctnnd2	4.56513
Pam	4.56306
Nudt11	4.5509
Ptpn14	4.52794
Gpx8	4.52241
Rnf144a	4.51945
Zfp629	4.51753
Mid1	4.49643
Specc1	4.49389
Tnfaip2	4.48339
Lrp4	4.45514
Wnt9a	4.45455
Kdm6b	4.45155
Yaf2	4.44583
Svop	4.44203
Mcc	4.44144
Camk2d	4.42953
Rab36	4.42574
Akt1	4.42453
Ubtd2	4.40821
Cxadr	4.3868
Dpysl5	4.383
Jph2	4.37811
Haghl	4.37762
L3mbtl3	4.3724
Gulp1	4.3655
S100a10	4.36282
Myadm	4.36058
Itm2c	4.35154
Slc25a4	4.34159
Dpysl2	4.33741
Satb1	4.33652
Lrp3	4.32635
Unc45b	4.31122
Cpm	4.30621
Lrig1	4.29306
Trim67	4.29206
Mpp2	4.28755
Kctd11	4.28571
Ankrd50	4.28238
Rab15	4.28063
Amfr	4.27262
Garnl3	4.26982
Ripk2	4.2616
Ccdc8	4.25313
Sowahb	4.24262
Rras2	4.23156
Sema3f	4.23154
Usp3	4.22872
Tead2	4.22792
Mllt3	4.22222
Pfkfb3	4.21562
Spry1	4.20955
Dock7	4.20512
Rgs3	4.16579
Cachd1	4.15674
Myl12a	4.14184
Lrig3	4.13425
Pid1	4.12763
Rai1	4.12464
Postn	4.11852
Palld	4.10262
Lrrc8b	4.09574
Gad1	4.08462
Usp46	4.08216
Pbx1	4.08206
Maff	4.07673
Dzip1l	4.06287
Zfp358	4.05689
Pphln1	4.05639
Tmem176a	4.0553
Fst	4.04284
Arrb1	4.04112
Spred1	4.02488
Hip1	4.01938
Zmiz1	4.01727
Epb4.1l3	4.00709
Plcl2	4.00556
Cd44	4.00076
Pygo1	3.99038
Msrb3	3.98658
Gas1	3.98
Cxcl12	3.97872
Ifit2	3.96154
Spink3	3.95588
Bcl2l1	3.94946
Fgfr2	3.94516
Cd99l2	3.94286
Maged1	3.93745
Mn1	3.93404
Col3a1	3.92695
Utp14b	3.92523
B4galt6	3.92465
Ppfibp1	3.92418
Klhl32	3.92308
Eml1	3.91631
Zadh2	3.91375
Myh9	3.91205
Vav2	3.89852
Ilk	3.89569
Cask	3.89316
Mmgt2	3.89286
Furin	3.88911
Pcdh1	3.88402
Asb13	3.88315
Smo	3.88275
Large	3.87829
Tspan6	3.87626
Nsmaf	3.87347
Nrtn	3.87137
Phldb1	3.86699
Casp6	3.86692
Fam65a	3.8636
Tmc7	3.85156
Ltbr	3.85004
Rasl11b	3.83935
Cers4	3.8379
Rhog	3.83731
Nfkbie	3.8342
Itgb5	3.81651
Cd151	3.81417
Rtkn	3.81143
Klhdc8b	3.80952
Rin1	3.80899
Gja1	3.80646
Rab11fip1	3.80488
Plxna2	3.80363
Dusp14	3.79821
Lrp2	3.7981
Nsg1	3.79452
Tnfaip3	3.79263
Cdh24	3.78723
Unc93b1	3.77551
Tmem123	3.7729
Frmd4b	3.76579
Egfr	3.7619
Il17rd	3.75095
Espn	3.75
Fkbp7	3.74843
Dyrk2	3.73898
Rcn2	3.73895
Foxj2	3.73723
C1galt1	3.72414
Emilin2	3.72159
Plin2	3.71642
Afap1	3.71601
Zfr2	3.71393
Cldn7	3.70936
Prr7	3.70918
Pde3b	3.70873
Arhgef17	3.70871
Sptb	3.70595
Mycl	3.70152
Emp2	3.69616
Sdc1	3.69569
Cd55	3.69152
Gnao1	3.68203
Sparc	3.68109
Myo1c	3.67892
Afap1l1	3.67156
Crim1	3.67031
Frmd6	3.66468
Ephb4	3.66343
Ap1s2	3.6575
Ctsc	3.64508
Col13a1	3.6426
Actg1	3.6423
Bmpr2	3.62857
Efs	3.62778
Ttc28	3.62723
Fam171a1	3.62402
Cpd	3.61834
Abhd2	3.61308
Marcks	3.61225
Thra	3.61223
Svep1	3.60268
Fam174b	3.59259
F8a	3.58525
Stk40	3.583
Papss1	3.57803
Gyg	3.57407
Lbh	3.57273
Sh2d3c	3.57255
Cyp51	3.56139
Sos2	3.56123
Mxd4	3.55048
Nrg1	3.53704
Hivep1	3.53058
Col1a1	3.52697
Cmtm3	3.5247
Mtss1l	3.51859
Nrbp2	3.5114
Chst14	3.50439
Cgn	3.50043
Lzts2	3.49907
Shroom3	3.49332
Irf1	3.49272
Thbs3	3.49208
Hspb11	3.49189
Mrc2	3.48628
Fam84b	3.48288
Nfil3	3.47843
Ptpla	3.47843
Pdlim5	3.47664
Lama4	3.46388
Pcdhga11	3.46376
Dusp22	3.45652
Rassf2	3.45489
Runx1	3.45489
Tcf12	3.45225
Mmp14	3.4472
Pcdh19	3.44009
Arl2bp	3.43261
Uaca	3.43046
Ext1	3.42993
Slc9a3r2	3.42953
Nsmf	3.42298
Auts2	3.42095
Prickle2	3.41765
Lin28b	3.415
Fahd2a	3.4016
Dock4	3.39873
Phlpp2	3.39484
Letmd1	3.38644
Rassf8	3.37596
Smim3	3.36704
Cblb	3.36343
Ano1	3.36271
Myo1h	3.36079
Zdhhc2	3.35669
Vasn	3.3556
Gstm5	3.35541
Sv2a	3.35541
Tceal8	3.3537
Scand1	3.34722
Peli1	3.34229
Soat1	3.34217
Prkra	3.34091
Bex1	3.33436
Slc7a11	3.33136
Rab11fip4	3.32101
Slc2a1	3.3156
Shroom2	3.31324
Megf6	3.31286
Zfand3	3.30922
Tagln2	3.30441
Susd4	3.30243
Ctdspl	3.30216
St3gal6	3.30182
Pard6b	3.2928
Iqsec1	3.2876
Clic1	3.27832
Cables1	3.27727
Tmem246	3.27541
Ssbp3	3.27523
Lrrc16b	3.27459
Acvr2b	3.27253
Galnt10	3.25578
Npnt	3.25484
Tmod2	3.25484
Wipf3	3.25074
Slc9a3r1	3.24289
Id1	3.23013
Galnt3	3.22745
Trim21	3.21812
Plaur	3.21418
Ogfr	3.21179
Pik3r3	3.21081
Lgi2	3.2
Galnt7	3.19672
Rassf3	3.19347
Manea	3.1903
Adamts9	3.18774
Cuedc1	3.17828
Sept5	3.17617
Tmx4	3.17376
Iglon5	3.16912
Trib2	3.16837
Zyg11b	3.16661
Wwtr1	3.16635
Tgfbr2	3.16416
Zswim6	3.15595
Anxa1	3.15542
Des	3.15003
Tmem184a	3.14977
Tsc22d3	3.13948
Dusp6	3.13833
Prrg1	3.12953
Litaf	3.12607
Prkaa2	3.12051
Tnfaip8	3.12039
Arhgap10	3.11854
Pard6g	3.10328
Map7d1	3.1028
Obsl1	3.1016
Serinc1	3.09852
Accs	3.09696
Zfyve9	3.08967
Spata24	3.08756
Zdhhc9	3.07766
Ablim1	3.0736
Tspyl4	3.06822
Sppl2a	3.06609
Cacna2d1	3.06509
Msn	3.06072
Gcnt1	3.06027
Zbtb46	3.05921
Igf2bp3	3.05675
Sdc2	3.05596
F2r	3.05549
Rcn1	3.05417
Fmnl2	3.05308
Fmn1	3.05054
Abracl	3.04981
Cxcr4	3.04524
Pdgfb	3.03901
Pcbp4	3.03867
Mospd1	3.03221
Gpr125	3.02912
Cpxm1	3.02233
Osbpl5	3.02145
Chrnb1	3.00336
Nynrin	3.00106
Rab34	3
Basp1	2.99847
Stk26	2.99062
Bcl2l11	2.9905
Mmp2	2.98939
Cd47	2.98799
Lipa	2.98586
Commd3	2.98306
Mid1ip1	2.98216
Ikzf4	2.97692
Stard4	2.9751
Zswim4	2.97394
Ngfrap1	2.97302
Mprip	2.97004
Cpeb2	2.96746
Tceal7	2.96474
Dpysl3	2.9636
Col26a1	2.96185
Trim44	2.96082
Srf	2.9567
Wbp5	2.95106
St7	2.95077
Ptbp2	2.94596
Limd1	2.93867
Kdelc2	2.9361
Vamp8	2.93453
Armcx3	2.9345
Fam3a	2.93272
E2f6	2.92934
Sh3glb1	2.92796
Zfp768	2.92764
Armcx2	2.92674
Srebf2	2.92626
Tirap	2.92477
Pbx2	2.92298
Trib1	2.92007
Shb	2.91541
Plekhn1	2.91437
Ppm1l	2.90982
Ppp2r3a	2.9068
Map2k6	2.90608
Clip1	2.90521
Chsy1	2.90492
Cst3	2.9034
Sptbn1	2.90177
Crot	2.90159
Stard10	2.89685
Gpc2	2.89516
Nrp2	2.89182
Bex2	2.88352
Rab13	2.8776
Erbb2	2.87082
Mef2a	2.86987
Zic2	2.86894
Ppp3ca	2.86482
Dlg4	2.86398
Plgrkt	2.8629
Pbx3	2.86145
Slc2a3	2.85742
Elovl1	2.85733
Sox21	2.8558
Cpne2	2.85398
Snx7	2.85077
Rock2	2.85075
Zfp282	2.84673
Plekhh2	2.84524
Med12l	2.84444
Zc4h2	2.84127
Tenc1	2.83905
Mettl9	2.83347
Scd1	2.83298
Fdps	2.83083
Bag2	2.82627
Nfkb2	2.82584
Sulf1	2.82161
Olfm1	2.81791
Pon2	2.81791
Clip2	2.81545
Clcn4-2	2.81307
Man1c1	2.80694
Igf2bp2	2.80427
Zc3h7b	2.80229
Ube2j1	2.79972
Ube2h	2.79431
Dennd5b	2.79359
Sh2b3	2.79232
Myc	2.79225
Apbb1	2.78835
B4galt2	2.78775
Sertad2	2.78669
Fam20c	2.77846
Cul7	2.77301
Spg20	2.77244
Arhgap42	2.77135
Cttn	2.77045
Evl	2.76856
Pak1	2.76407
Wdr1	2.76136
Plk2	2.76082
Psme1	2.75713
Iffo2	2.75575
F3	2.75362
Zfp185	2.75
Mxra8	2.74825
Slc43a1	2.74825
Mib1	2.74059
Itpr2	2.73913
Jdp2	2.73754
Lin28a	2.73657
Gas6	2.73571
Tgfbr1	2.73311
Snai1	2.72165
Nab1	2.71911
Zwint	2.71485
Ifngr2	2.71467
Ubqln2	2.71111
Reep3	2.71023
Celf2	2.70968
Snx6	2.70829
Parp9	2.70807
Adamts10	2.70632
Dhcr7	2.70591
Gpc1	2.70365
Tmem55a	2.70059
Ddah1	2.69988
Dennd2a	2.69867
Lpar2	2.6968
Relt	2.69623
Pld2	2.69565
Spire1	2.69469
Rdx	2.69424
Tead1	2.69257
Fads1	2.69257
Soga1	2.69149
B2m	2.68831
Dapk3	2.68701
Abhd8	2.6867
Sgcb	2.6867
Whsc1	2.68647
Ndst1	2.68469
Kif21b	2.68351
Micu2	2.67905
Itga9	2.67578
Rgs12	2.67375
Sept8	2.67085
Atp1a1	2.66918
Wdr54	2.66804
Atp7a	2.66775
Zc3hav1	2.66532
Gucd1	2.66395
Col12a1	2.66383
Pcnx	2.6613
Prmt2	2.65631
Chd7	2.6544
Zcrb1	2.65131
Pfkm	2.65085
Zfp334	2.64167
Ifngr1	2.63869
Tln1	2.63833
Ets2	2.63453
Sfxn3	2.63283
Arnt2	2.63269
Lrp1	2.6306
Tank	2.6264
Cd72	2.62238
Arhgap1	2.62215
Erbb3	2.62136
Nfkb1	2.62047
Car2	2.61501
Zfp869	2.61436
Pex2	2.61396
Cnot6l	2.61274
Slc25a30	2.60507
Slc5a3	2.60304
Rps6ka3	2.60266
Trim12c	2.58891
Gan	2.58824
Shroom4	2.58633
Fabp5	2.58007
Gnai2	2.57961
Ccdc136	2.57908
Mb21d2	2.57842
Rap2c	2.57722
Mkl2	2.57566
Impad1	2.57329
Creb3	2.56942
Pttg1	2.5688
Cnbd2	2.56494
Nck2	2.56292
Fbln1	2.56269
Reep5	2.56226
Prex1	2.56125
Casp3	2.56081
Sh3pxd2a	2.5599
Lgalsl	2.55652
Tcf7	2.55291
Zbtb7b	2.54817
Abcg2	2.54782
Trip6	2.54734
Plscr3	2.54534
Rhpn2	2.54339
Ptov1	2.54238
Top2b	2.53952
Cadm1	2.53903
Sptan1	2.53743
Tspan3	2.53494
Pea15a	2.53229
Dcbld2	2.53085
Pik3c2a	2.5238
Prdx4	2.5235
Tmem176b	2.52183
Ube2e1	2.5216
Nr2f6	2.52155
Errfi1	2.52035
Arl6ip4	2.51983
Adam9	2.51575
Ptpn21	2.51297
Rps6ka2	2.51069
Bend4	2.50793
Pafah1b2	2.50637
Mex3a	2.50551
Map4k5	2.50546
Slc4a7	2.50466
Actn1	2.50409
Plxdc2	2.50292
Inpp5f	2.49931
Fah	2.49682
Pigp	2.49407
Ube2e3	2.49278
Traf4	2.49002
H13	2.48661
Tmem65	2.48624
Tmem47	2.47756
Syde1	2.47581
Gng2	2.47421
Jag1	2.473
Nhsl1	2.47065
Ripk4	2.4687
Pvrl2	2.46099
Plagl2	2.45907
Surf4	2.45217
Ptprg	2.45136
Mob3a	2.44756
Prkcd	2.44547
E2f5	2.4445
Ttc3	2.44374
Sort1	2.44289
Syt7	2.44228
Ahcyl1	2.44084
Atp8b2	2.43908
Bcl10	2.43833
Cirbp	2.43682
Gabarapl1	2.42683
Mgat1	2.42531
Lrrfip1	2.42118
Atxn1l	2.42077
Cd276	2.41495
Gskip	2.41362
Notch3	2.41316
Tmem9	2.41124
Ppp2cb	2.41123
Nxn	2.41018
Acvr1	2.40819
Nckap5l	2.40763
Rxra	2.40704
Mapk8ip1	2.40449
Vamp4	2.40346
Tusc3	2.40251
Msl1	2.39858
Rims3	2.39692
Bin3	2.39342
Endov	2.39291
Bcl2l13	2.39007
Grsf1	2.3898
Lsr	2.3879
B4galt1	2.38497
Txndc5	2.38379
Efna4	2.38206
Csnk1e	2.38145
Bbx	2.38018
Btbd1	2.37893
Ube2r2	2.37783
Slc27a3	2.37593
Sall3	2.3756
Pawr	2.37463
Otud7b	2.37443
Plxnb1	2.37432
Arid1b	2.37184
Foxo4	2.36474
Perp	2.36012
Ccdc50	2.35806
Bmpr1a	2.35781
Adam10	2.35377
Bmp2k	2.35185
Gnb4	2.34964
Mterf3	2.34639
Fgfr1	2.34576
Fggy	2.3445
Gsk3b	2.34428
Cyfip2	2.34384
Oat	2.34353
Ptpn11	2.34109
Abhd5	2.341
Smpd1	2.34029
Wwc2	2.33295
Nfxl1	2.33086
Hipk3	2.32913
Net1	2.32811
Fyn	2.32687
Arf5	2.32357
Phf2	2.32172
Bsg	2.3048
Lrrc8a	2.3019
Klf7	2.30007
Alad	2.2989
Tsg101	2.29727
Smoc1	2.29011
Ccni	2.28987
Mfge8	2.28983
Cers2	2.28864
Rnf19a	2.28778
Clic4	2.28554
Marcksl1	2.28411
Daam1	2.27576
Khnyn	2.27415
Axl	2.26977
Hdgfrp3	2.26968
Zbtb39	2.2622
Lrp10	2.26207
Sri	2.26164
Hspg2	2.2601
Zcchc11	2.2589
Sgpl1	2.25069
Smarce1	2.24794
Cldn4	2.24761
Slc1a4	2.24738
Flot2	2.2444
Wtip	2.24274
Dtl	-2.24372
Chordc1	-2.24377
Sik1	-2.24668
Fgd1	-2.24922
Bcas3	-2.25
Zmiz2	-2.25282
Cipc	-2.25772
Nol6	-2.25853
Nfya	-2.26159
Rad50	-2.26203
Bub1b	-2.26361
Cacybp	-2.26668
Klf3	-2.2671
Ly75	-2.27692
Smarcal1	-2.27722
Kif11	-2.27743
Wdr76	-2.28043
Ino80	-2.28147
Mcm5	-2.28325
Mettl3	-2.28328
Brca1	-2.28458
Etfa	-2.28799
Sirt1	-2.28822
Kif18a	-2.29117
Kctd18	-2.2926
Parp1	-2.29433
Rbpj	-2.29579
Hexa	-2.29785
Rad1	-2.29896
Casc5	-2.29967
Acadm	-2.30014
E2f1	-2.30247
Sorl1	-2.30276
Palb2	-2.30752
Pnkd	-2.31212
Mut	-2.31436
Coprs	-2.31633
Stat3	-2.32352
Tpp1	-2.3276
Epha4	-2.32779
Ddt	-2.33166
Ccdc66	-2.33667
Mcoln1	-2.33743
Tomm6os	-2.33768
Nfyb	-2.33775
Prps1	-2.33925
Pias2	-2.34102
Fam102a	-2.34192
Ubr5	-2.34327
Sipa1l3	-2.34383
Ubr7	-2.34596
Stk38	-2.34613
Aspm	-2.34879
Atp5l	-2.35096
Nufip2	-2.35714
Mrpl15	-2.35752
Timeless	-2.35897
Cenpi	-2.35909
Ska3	-2.36391
Bpnt1	-2.3641
Spc24	-2.36419
Aldh2	-2.36537
Slc25a35	-2.36574
Mov10	-2.36591
Prpf3	-2.36651
Hltf	-2.36764
Fbrsl1	-2.37452
Tfrc	-2.37592
Wsb2	-2.37822
Tonsl	-2.37839
Mcm3	-2.37935
Cep290	-2.37958
Aldh6a1	-2.37965
Mto1	-2.37988
Erlin1	-2.3838
Trak1	-2.38399
Kntc1	-2.38927
Nop10	-2.39411
Dido1	-2.39655
Pcnt	-2.39662
Git2	-2.3975
Tor1aip2	-2.39901
N4bp1	-2.39912
Dopey1	-2.40025
Trim6	-2.40152
Cit	-2.4016
l7Rn6	-2.4131
Rmi1	-2.4139
Enoph1	-2.41788
Eps8	-2.41919
Slc39a4	-2.42222
Dars2	-2.42499
Agfg1	-2.42559
Tbl2	-2.42672
Mis18bp1	-2.42957
Mcl1	-2.43117
Atp11b	-2.43118
Ddx20	-2.43189
Kmt2c	-2.43208
Exo1	-2.43252
Nfe2l2	-2.4331
Taf1c	-2.43411
Mtrr	-2.43447
Ncl	-2.43497
Zfp655	-2.43947
Fam169a	-2.4405
Rnf157	-2.4413
Etnk1	-2.44613
Slc43a2	-2.45
Sephs2	-2.45172
Commd4	-2.45213
Rogdi	-2.45293
Lmtk2	-2.45543
Ccdc132	-2.45791
Rfng	-2.45795
Uros	-2.45873
Hibch	-2.45973
Taok3	-2.46007
Noc3l	-2.46091
Gtf2h1	-2.46336
Flcn	-2.46382
Orc2	-2.467
Ppcs	-2.46718
Dus2	-2.46904
Ctns	-2.46989
Taldo1	-2.47027
Slc10a7	-2.47124
Angel2	-2.4717
Gigyf2	-2.47283
Hsph1	-2.47424
Mcm10	-2.47549
Kif13b	-2.47705
Ccp110	-2.47954
Dgkh	-2.48182
Wdr31	-2.48329
Zfp428	-2.48408
Cbx1	-2.48457
Ccdc130	-2.48893
Hook2	-2.49055
Mrpl18	-2.49088
Tfpi	-2.49204
Spen	-2.49231
Fam110b	-2.49234
Avpi1	-2.49433
Rita1	-2.49458
Acad10	-2.49466
Tra2a	-2.49517
Ddx11	-2.50056
Nav2	-2.50135
Svil	-2.5117
Exosc5	-2.51236
Atad2	-2.51409
Ptpn3	-2.51502
Cep131	-2.51518
Chchd4	-2.51711
Cdc37l1	-2.51757
Pkp3	-2.518
Zmym3	-2.52159
Ak6	-2.52515
Smyd3	-2.52589
Ell2	-2.52639
Eef2k	-2.52674
Cnnm3	-2.52695
Rbm5	-2.52968
Pomt1	-2.532
Stoml1	-2.5321
Mks1	-2.53636
Lrp11	-2.53764
Bcs1l	-2.5378
Alkbh2	-2.53945
Atp11a	-2.53975
Cep41	-2.5403
Hspe1	-2.5403
Apoe	-2.54394
Camkv	-2.54441
Pole	-2.54453
Taf5	-2.54682
Mtus1	-2.54692
Mrm1	-2.54762
Fsd1	-2.5488
Polrmt	-2.55009
Rnf181	-2.55311
Dus3l	-2.55332
Rps4l	-2.55426
Zfp518b	-2.55585
Zfp346	-2.55605
Cdt1	-2.56001
Arhgap39	-2.56222
Ctsa	-2.56703
Dopey2	-2.56769
Poglut1	-2.57258
Gemin6	-2.57409
Helq	-2.57546
Dnah17	-2.57646
L3mbtl2	-2.57993
Rfx1	-2.57997
Vps13d	-2.58101
Fnbp1	-2.58249
Sall1	-2.58515
Rab6b	-2.58568
Senp3	-2.58754
Nek2	-2.58803
Fam98c	-2.59192
Fam63a	-2.59231
Fancd2	-2.59248
Slc25a33	-2.59739
H2afj	-2.60231
Tmem191c	-2.6036
Echdc2	-2.60684
Aars2	-2.60823
Madd	-2.61176
Zwilch	-2.61446
Cdc14a	-2.61484
Fbxo22	-2.61704
Sec11c	-2.61745
Xrcc5	-2.61857
Sh3gl3	-2.6224
Msantd2	-2.62475
Gclm	-2.6261
Hsp90aa1	-2.6279
Cdk2ap2	-2.62815
Wdr81	-2.62869
Adcy3	-2.62883
Depdc1b	-2.62983
Ptch2	-2.63247
Gpx4	-2.63663
Tada2a	-2.64047
Enthd2	-2.64341
Tbc1d24	-2.64502
Epg5	-2.65213
Rabggta	-2.65729
Ankrd10	-2.65888
Tcea3	-2.65909
Mt1	-2.65918
Prelid2	-2.66129
Ccnt2	-2.66342
Clk1	-2.66489
Renbp	-2.66586
Ddr2	-2.66734
Fxyd6	-2.6687
Chpt1	-2.66905
Rdm1	-2.66979
Sall4	-2.67023
Espl1	-2.67177
Sdf2l1	-2.67379
Gmfg	-2.67409
Galt	-2.68
Aunip	-2.68386
Kdm5b	-2.68451
Tmco4	-2.68491
Fastkd1	-2.68662
Tmem82	-2.6899
Dyrk3	-2.69013
Prr13	-2.69336
Wdr47	-2.69686
Zbtb45	-2.70151
Tns1	-2.70202
Dkc1	-2.70389
Fbxo5	-2.70439
Mga	-2.70532
Smad7	-2.70565
Cdc5l	-2.70675
Fkbp5	-2.70739
Chadl	-2.70766
Gins3	-2.70794
Morc3	-2.70924
Rtel1	-2.71053
Rmnd1	-2.71142
Bora	-2.71161
Mtfr2	-2.71563
Slc19a2	-2.71728
Usp44	-2.7175
Gldc	-2.72013
Kifc5b	-2.72588
Cd3eap	-2.72892
Kdelr3	-2.73129
Etv5	-2.73129
Atf1	-2.7313
Fcho1	-2.73284
Pfkfb2	-2.7334
Sun1	-2.73553
Gca	-2.73761
Apobec1	-2.73976
Gas2	-2.74157
Zbtb8os	-2.74326
Zmym6	-2.74505
Cd9	-2.74653
Atp6v0b	-2.74727
Rmnd5b	-2.74933
Dtymk	-2.75727
Prodh	-2.75942
Ttc32	-2.76716
Zfp654	-2.76872
Smox	-2.77013
Lima1	-2.77145
Wrap73	-2.77223
Mdc1	-2.77285
Sgk3	-2.77399
Setx	-2.77455
Rad51c	-2.77497
Tjp3	-2.77815
Tmem64	-2.78001
Gabbr1	-2.78186
Cacna1a	-2.78337
Oxct1	-2.78862
Elovl7	-2.78947
Cyb5r1	-2.79085
Tpd52	-2.79212
Rad54b	-2.80207
Actn3	-2.80297
Tfb1m	-2.80779
Kdm3a	-2.80875
Cd38	-2.80876
Lactb2	-2.81707
Gin1	-2.8209
Trim23	-2.82326
Cbx6	-2.82623
Arid4a	-2.82867
Zic3	-2.82926
Rhobtb2	-2.83162
Xylb	-2.83856
Ddias	-2.83878
Itsn2	-2.83981
Plac8	-2.8433
Glb1	-2.84571
Zbtb43	-2.84932
Naaladl1	-2.85224
Tbc1d8	-2.85294
Uchl3	-2.86189
Adal	-2.87331
Shmt1	-2.8759
Usp1	-2.87599
Tm7sf3	-2.87816
Clip4	-2.8805
Them6	-2.88315
Gtse1	-2.89009
Rasgrp4	-2.89029
Pcmtd1	-2.89196
Kit	-2.89397
Safb2	-2.89593
Fbxo7	-2.89603
Ccpg1	-2.90354
Pkn3	-2.90504
Mknk1	-2.90765
Asxl2	-2.91096
Brca2	-2.91098
Tcfl5	-2.91208
Adamts14	-2.91343
Naprt	-2.91368
Rnf138	-2.92406
Sirt3	-2.93673
Gcdh	-2.93923
Tcf15	-2.94205
Ncoa3	-2.94476
Suz12	-2.94515
Zbed5	-2.9467
Nphp4	-2.95181
Nipal3	-2.95714
Ltbp3	-2.96183
Rad9b	-2.9619
Mtap7d3	-2.96673
Taf4a	-2.96898
Dmtn	-2.97077
Kif20b	-2.97118
Pola1	-2.97688
Tmem50b	-2.98071
Tiam1	-2.98103
Bcl6	-2.9827
Mnd1	-2.9913
Nrg4	-2.99157
Cdca2	-2.99802
Col9a3	-3
Znrd1as	-3.00246
Rbbp5	-3.00258
Sgol1	-3.00734
Usp48	-3.00837
Ica1	-3.00873
Pnpla7	-3.01203
Prkca	-3.01887
Cmah	-3.02886
Tmc6	-3.03418
Slc41a1	-3.03662
[truncated: 975 more rows]
