# Supplementary material for: Cripto is essential to capture mouse epiblast stem cell and human embryonic stem cell pluripotency
Source: Nat Commun. 2016 Sep 2;7:12589. doi: 10.1038/ncomms12589 (PMC5025790; doi:10.1038/ncomms12589)
Supplement: Supplementary Data 3 — List of genes differentially expressed in WT and Cripto KO F/A -treated cells. [file ncomms12589-s4.xlsx]

## Sheet: compare two list
Genes deregulated by bFGF/Activin treatment
WT	Cripto KO	WT only	Cripto KO only	WT and Cripto KO
Aak1	A2m	Aak1	A2m	Aars2
Aamp	Aars2	Aamp	Abca1	Aass
Aard	Aass	Aard	Abcg2	Abcb1a
Aars2	Abca1	Abtb1	Abhd5	Abcc2
Aass	Abcb1a	Acad11	Abhd8	Abcc4
Abcb1a	Abcc2	Acp5	Abracl	Abcg1
Abcc2	Abcc4	Actr3b	Accs	Abhd2
Abcc4	Abcg1	Actr6	Adam12	Abi3
Abcg1	Abcg2	Acvr2a	Adamts14	Ablim1
Abhd2	Abhd2	Acy1	Adarb2	Ablim2
Abi3	Abhd5	Adam19	Adra2b	Abtb2
Ablim1	Abhd8	Adamts12	Aff3	Acacb
Ablim2	Abi3	Adh5	Agfg1	Acad10
Abtb1	Ablim1	Adora1	Ahnak2	Acad12
Abtb2	Ablim2	Adrb3	Alad	Acadm
Acacb	Abracl	Aebp1	Aldh1b1	Acan
Acad10	Abtb2	Aff4	Aldh6a1	Acap1
Acad11	Acacb	Agpat3	Als2cl	Accsl
Acad12	Acad10	Agrn	Amer3	Ace
Acadm	Acad12	Akap13	Angptl6	Acp6
Acan	Acadm	Akap9	Ank1	Acsl3
Acap1	Acan	Akna	Ankrd1	Acsl6
Accsl	Acap1	Akr1b3	Ankrd10	Acss1
Ace	Accs	Aldoa	Ankrd12	Acta1
Acp5	Accsl	Alg10b	Ap5z1	Acta2
Acp6	Ace	Amacr	Apbb1	Actc1
Acsl3	Acp6	Amdhd2	Aph1b	Actg1
Acsl6	Acsl3	Amer1	Apobec1	Actn1
Acss1	Acsl6	Amhr2	Apoe	Actn3
Acta1	Acss1	Amt	Arf5	Acvr1
Acta2	Acta1	Angel1	Arg1	Acvr2b
Actc1	Acta2	Ank2	Arhgap10	Ada
Actg1	Actc1	Ank3	Arhgap31	Adad2
Actn1	Actg1	Ankrd11	Arhgap39	Adal
Actn3	Actn1	Ankrd17	Arhgef19	Adam10
Actr3b	Actn3	Antxr1	Arid4a	Adam23
Actr6	Acvr1	Anxa4	Arl6ip4	Adam9
Acvr1	Acvr2b	Ap1s3	Armcx2	Adamts1
Acvr2a	Ada	Apbb2	Aspm	Adamts10
Acvr2b	Adad2	Apobec2	Asxl2	Adamts15
Acy1	Adal	Apobr	Atad2	Adamts17
Ada	Adam10	Apol7d	Atf1	Adamts20
Adad2	Adam12	Arap2	Atf7ip2	Adamts3
Adal	Adam23	Arhgap21	Atg2a	Adamts6
Adam10	Adam9	Arhgap27	Atoh8	Adamts9
Adam19	Adamts1	Arhgap4	Atp11a	Adamtsl4
Adam23	Adamts10	Arhgap44	Atp11b	Adap1
Adam9	Adamts14	Arhgef16	Atp1a1	Adck3
Adamts1	Adamts15	Arhgef2	B4galt2	Adcy2
Adamts10	Adamts17	Arhgef39	Bag2	Adcy3
Adamts12	Adamts20	Arid2	Bambi	Adcy5
Adamts15	Adamts3	Arid5a	Basp1	Adcy6
Adamts17	Adamts6	Arl4a	Bche	Adhfe1
Adamts20	Adamts9	Arl5b	Bcl10	Adra2a
Adamts3	Adamtsl4	Armcx4	Bcl11b	Aes
Adamts6	Adap1	Arrdc1	Bcl2l13	Afap1
Adamts9	Adarb2	Asap1	Bcl6	Afap1l1
Adamtsl4	Adck3	Ash2l	Bex1	Aff2
Adap1	Adcy2	Asna1	Bin3	Ager
Adck3	Adcy3	Asrgl1	Bmp2k	Agpat9
Adcy2	Adcy5	Asz1	Bmp4	Agtrap
Adcy3	Adcy6	Atat1	Boc	Ahcyl1
Adcy5	Adhfe1	Atg101	Bpnt1	Ahnak
Adcy6	Adra2a	Atic	Brca1	Aif1l
Adh5	Adra2b	Atn1	Bsg	Aim1
Adhfe1	Aes	Atox1	Bsn	Aim1l
Adora1	Afap1	Atp10a	Btbd1	Aim2
Adra2a	Afap1l1	Atp10d	Cables1	Aire
Adrb3	Aff2	Atp12a	Cadm1	Airn
Aebp1	Aff3	Atp1b2	Camk1d	Ak6
Aes	Ager	Atp5c1	Card6	Ak7
Afap1	Agfg1	Atp5e	Casc5	Akap1
Afap1l1	Agpat9	Atp5h	Casp6	Akap5
Aff2	Agtrap	Atp5j2	Cbx1	Akr1b8
Aff4	Ahcyl1	Atp5k	Cbx6	Akt1
Ager	Ahnak	Atp5o	Ccdc130	Alcam
Agpat3	Ahnak2	Atp8a1	Ccdc132	Aldh1a2
Agpat9	Aif1l	Atxn1	Ccdc136	Aldh2
Agrn	Aim1	Atxn7	Ccdc36	Alg13
Agtrap	Aim1l	Aurkc	Ccdc66	Alkbh2
Ahcyl1	Aim2	Avl9	Ccdc80	Alkbh7
Ahnak	Aire	Azin2	Ccni	Alox15
Aif1l	Airn	B3galt6	Ccnt2	Alpk3
Aim1	Ak6	B4galnt4	Ccp110	Alpl
Aim1l	Ak7	BC005561	Cd200	Amfr
Aim2	Akap1	Bach1	Cd59b	Amot
Aire	Akap5	Bahcc1	Cdc14a	Amotl1
Airn	Akr1b8	Banf1	Cdc37l1	Amotl2
Ak6	Akt1	Bax	Cdc42bpg	Ampd3
Ak7	Alad	Bckdha	Cdkl2	Angel2
Akap1	Alcam	Bckdhb	Cds1	Angptl4
Akap13	Aldh1a2	Bcl2l14	Celf5	Ankle1
Akap5	Aldh1b1	Bcl2l2	Celsr3	Ankrd35
Akap9	Aldh2	Bcl6b	Cenpi	Ankrd45
Akna	Aldh6a1	Bcl9	Cep192	Ankrd50
Akr1b3	Alg13	Bhlhe41	Cep290	Ankrd9
Akr1b8	Alkbh2	Birc5	Cep85l	Anks6
Akt1	Alkbh7	Birc6	Chadl	Ankzf1
Alcam	Alox15	Bnc1	Chd5	Ano1
Aldh1a2	Alpk3	Bnip2	Chd9	Ano10
Aldh2	Alpl	Bok	Chordc1	Ano9
Aldoa	Als2cl	Bola1	Chst14	Antxr2
Alg10b	Amer3	Bola2	Chst2	Anxa1
Alg13	Amfr	Braf	Ciart	Anxa2
Alkbh2	Amot	Brip1	Cipc	Anxa3
Alkbh7	Amotl1	Brwd3	Cirbp	Anxa5
Alox15	Amotl2	Btbd3	Cit	Anxa8
Alpk3	Ampd3	Btbd7	Clcn2	Aoah
Alpl	Angel2	Btnl7-ps	Clcn7	Ap1s2
Amacr	Angptl4	C8b	Cldn11	Ap3m2
Amdhd2	Angptl6	Cacfd1	Clip2	Apcdd1
Amer1	Ank1	Cacna1b	Clip4	Apln
Amfr	Ankle1	Cacna1c	Clk1	Aplnr
Amhr2	Ankrd1	Calcoco2	Clvs2	Aplp1
Amot	Ankrd10	Cand2	Cmah	Apobec3
Amotl1	Ankrd12	Card10	Cnbd2	Apoc1
Amotl2	Ankrd35	Casp8	Cnnm3	Apod
Ampd3	Ankrd45	Cbl	Col13a1	App
Amt	Ankrd50	Cbx5	Col1a1	Aqp3
Angel1	Ankrd9	Cby1	Col3a1	Arap3
Angel2	Anks6	Ccbl2	Col9a3	Arhgap1
Angptl4	Ankzf1	Ccdc106	Commd3	Arhgap18
Ank2	Ano1	Ccdc120	Cp	Arhgap24
Ank3	Ano10	Ccdc28a	Cpeb3	Arhgap28
Ankle1	Ano9	Ccdc3	Cpne2	Arhgap29
Ankrd11	Antxr2	Ccdc38	Cpxm1	Arhgap30
Ankrd17	Anxa1	Ccdc6	Cpz	Arhgap42
Ankrd35	Anxa2	Ccdc64	Crabp2	Arhgap6
Ankrd45	Anxa3	Ccdc85c	Csnk1e	Arhgap9
Ankrd50	Anxa5	Ccl2	Cst3	Arhgdib
Ankrd9	Anxa8	Ccnd3	Ctdspl	Arhgef10l
Anks6	Aoah	Ccnf	Ctnna2	Arhgef17
Ankzf1	Ap1s2	Cd109	Ctns	Arhgef26
Ano1	Ap3m2	Cd1d1	Cttnbp2	Arhgef3
Ano10	Ap5z1	Cd209c	Cxcl12	Arhgef40
Ano9	Apbb1	Cd59a	Cyb561	Arhgef5
Antxr1	Apcdd1	Cd80	Cyb5r1	Arid1b
Antxr2	Aph1b	Cdc42ep3	Dapk3	Arid3a
Anxa1	Apln	Cdc42se1	Ddias	Arid3b
Anxa2	Aplnr	Cdc45	Ddx20	Arid5b
Anxa3	Aplp1	Cdca3	Dennd2a	Arl14epl
Anxa4	Apobec1	Cdh1	Deptor	Arl2bp
Anxa5	Apobec3	Cdhr1	Des	Arl4c
Anxa8	Apoc1	Cdkl1	Dgkh	Armcx3
Aoah	Apod	Cdkl5	Dhcr7	Arnt2
Ap1s2	Apoe	Cdkn2b	Dhdh	Arntl
Ap1s3	App	Cdpf1	Dido1	Arrb1
Ap3m2	Aqp3	Cebpb	Disc1	Arsi
Apbb2	Arap3	Cebpzos	Dlec1	As3mt
Apcdd1	Arf5	Cemip	Dlk1	Asah2
Apln	Arg1	Cep170b	Dmtn	Asb13
Aplnr	Arhgap1	Cep85	Dnah17	Asb4
Aplp1	Arhgap10	Cflar	Dnah6	Asf1b
Apobec2	Arhgap18	Chchd2	Dnase2a	Ass1
Apobec3	Arhgap24	Chchd3	Dnd1	Asxl3
Apobr	Arhgap28	Chchd5	Dok1	Atcay
Apoc1	Arhgap29	Chchd6	Dok4	Atf3
Apod	Arhgap30	Chd1l	Dopey1	Atp1a2
Apol7d	Arhgap31	Chd3	Dopey2	Atp1a3
App	Arhgap39	Chd6	Drc1	Atp1a4
Aqp3	Arhgap42	Chmp2b	Dtl	Atp1b1
Arap2	Arhgap6	Chrd	Dtx1	Atp2a3
Arap3	Arhgap9	Chrnb4	Dusp2	Atp2b2
Arhgap1	Arhgdib	Cisd1	E2f6	Atp5g1
Arhgap18	Arhgef10l	Cish	Ebf3	Atp5l
Arhgap21	Arhgef17	Ckap2	Edn1	Atp6v0a4
Arhgap24	Arhgef19	Cks2	Eef2k	Atp6v0b
Arhgap27	Arhgef26	Clca6	Elavl2	Atp7a
Arhgap28	Arhgef3	Clcnka	Elavl3	Atp8b2
Arhgap29	Arhgef40	Clcnkb	Ell2	Atrnl1
Arhgap30	Arhgef5	Clpp	Elovl7	Atxn1l
Arhgap4	Arid1b	Cmc2	Emilin2	Aunip
Arhgap42	Arid3a	Cmtm7	Enho	Auts2
Arhgap44	Arid3b	Cmtm8	Eno3	Avpi1
Arhgap6	Arid4a	Cndp2	Enthd2	Axin2
Arhgap9	Arid5b	Cnksr1	Epg5	Axl
Arhgdib	Arl14epl	Cnot7	Etnk1	B2m
Arhgef10l	Arl2bp	Cntln	Exoc3l4	B3gnt5
Arhgef16	Arl4c	Cntnap1	F8a	B4galt1
Arhgef17	Arl6ip4	Coa6	Fabp5	B4galt6
Arhgef2	Armcx2	Cog4	Fads1	Bach2
Arhgef26	Armcx3	Col4a3	Fah	Bach2os
Arhgef3	Arnt2	Col4a4	Fahd2a	Bai1
Arhgef39	Arntl	Col6a5	Fam102a	Baiap2l1
Arhgef40	Arrb1	Coq9	Fam129a	Banp
Arhgef5	Arsi	Cotl1	Fam169a	Bard1
Arid1b	As3mt	Cox14	Fam174b	Bbx
Arid2	Asah2	Cox4i1	Fam212a	Bcar1
Arid3a	Asb13	Cox5b	Fam3a	Bcas1
Arid3b	Asb4	Cox6a1	Fam65c	Bcas3
Arid5a	Asf1b	Cox6c	Fam84a	Bcl2
Arid5b	Aspm	Cox7a1	Fat2	Bcl2l1
Arl14epl	Ass1	Cox7b	Fbln1	Bcl2l11
Arl2bp	Asxl2	Cox7c	Fbrsl1	Bcl3
Arl4a	Asxl3	Cox8a	Fbxo22	Bcl9l
Arl4c	Atad2	Cpe	Fbxo7	Bcorl1
Arl5b	Atcay	Cpn1	Fdps	Bcs1l
Armcx3	Atf1	Cpsf3l	Fgd1	Bdh1
Armcx4	Atf3	Cpsf6	Fgf1	Bdh2
Arnt2	Atf7ip2	Creb3l1	Fgf13	Bend4
Arntl	Atg2a	Creld2	Fgfr1	Bex2
Arrb1	Atoh8	Crtap	Fgfr4	Bicc1
Arrdc1	Atp11a	Crxos	Fggy	Bin1
Arsi	Atp11b	Csad	Fkbp7	Blnk
As3mt	Atp1a1	Csnk1g3	Flcn	Bmp1
Asah2	Atp1a2	Ctcfl	Flot2	Bmp2
Asap1	Atp1a3	Ctnnd1	Fmn1	Bmp5
Asb13	Atp1a4	Ctsf	Fnbp1	Bmp7
Asb4	Atp1b1	Ctsh	Fndc1	Bmper
Asf1b	Atp2a3	Cuta	Foxd2	Bmpr1a
Ash2l	Atp2b2	Cxcl11	Foxf1	Bmpr2
Asna1	Atp5g1	Cxcl16	Foxo4	Bnc2
Asrgl1	Atp5l	Cyp26c1	Fyn	Bnip3
Ass1	Atp6v0a4	Cyp2s1	Fzd5	Boll
Asxl3	Atp6v0b	Cyth3	Gabarapl1	Bora
Asz1	Atp7a	Cyyr1	Gad1	Brca2
Atat1	Atp8b2	Dab1	Galnt16	Bst2
Atcay	Atrnl1	Dalrd3	Gas1	Btbd11
Atf3	Atxn1l	Dap3	Gas6	Btbd17
Atg101	Aunip	Dapk1	Gata5	Btbd19
Atic	Auts2	Dars	Gclm	Bub1b
Atn1	Avpi1	Dbi	Ggct	C1galt1
Atox1	Axin2	Dbndd1	Gigyf2	C1s1
Atp10a	Axl	Dcaf10	Gin1	C3
Atp10d	B2m	Dclk1	Git2	CN725425
Atp12a	B3gnt5	Dclk3	Gjb1	Cachd1
Atp1a2	B4galt1	Dctpp1	Gldc	Cacna1a
Atp1a3	B4galt2	Ddit4	Gli1	Cacna2d1
Atp1a4	B4galt6	Ddx18	Glod5	Cacnb1
Atp1b1	Bach2	Ddx26b	Gmfg	Cacybp
Atp1b2	Bach2os	Ddx3x	Gnao1	Cadps
Atp2a3	Bag2	Ddx58	Gnb4	Calb2
Atp2b2	Bai1	Ddx59	Gng3	Calcrl
Atp5c1	Baiap2l1	Ddx60	Gpc1	Cald1
Atp5e	Bambi	Def6	Gpx3	Calml4
Atp5g1	Banp	Dhodh	Grhl3	Camk1g
Atp5h	Bard1	Dhx32	Grsf1	Camk2b
Atp5j2	Basp1	Dkk3	Gse1	Camk2d
Atp5k	Bbx	Dll1	Gskip	Camkv
Atp5l	Bcar1	Dmbx1	Gstm5	Cap2
Atp5o	Bcas1	Dmpk	Gstt1	Capn2
Atp6v0a4	Bcas3	Dnah2os	Gtf2h1	Capn3
Atp6v0b	Bche	Dnajc15	Gucd1	Capn5
Atp7a	Bcl10	Dnmt3b	Gucy1b3	Capn6
Atp8a1	Bcl11b	Dnph1	Gyg	Caps2
Atp8b2	Bcl2	Dok2	H13	Capsl
Atrnl1	Bcl2l1	Dpy30	Haglr	Car14
Atxn1	Bcl2l11	Dtx3l	Hapln1	Car2
Atxn1l	Bcl2l13	Dusp1	Hapln3	Car3
Atxn7	Bcl3	Dusp11	Hdgfrp3	Car4
Aunip	Bcl6	Dusp12	Helq	Carhsp1
Aurkc	Bcl9l	Dut	Hexim2	Cars2
Auts2	Bcorl1	Dvl3	Hey1	Cask
Avl9	Bcs1l	Dync2h1	Hist2h2bb	Casp3
Avpi1	Bdh1	Dynlt3	Hist3h2a	Casq1
Axin2	Bdh2	Ech1	Hltf	Casz1
Axl	Bend4	Ecsit	Hook1	Catip
Azin2	Bex1	Edem1	Hook2	Cbfa2t2
B2m	Bex2	Edf1	Hotairm1	Cblb
B3galt6	Bicc1	Eef1b2	Hoxa2	Cbs
B3gnt5	Bin1	Efemp2	Hoxa3	Cbx4
B4galnt4	Bin3	Egfl7	Hoxa5	Cbx7
B4galt1	Blnk	Egr1	Hoxa9	Ccdc114
B4galt6	Bmp1	Ei24	Hoxaas2	Ccdc115
BC005561	Bmp2	Eif2ak2	Hoxaas3	Ccdc116
Bach1	Bmp2k	Eif2d	Hoxb3	Ccdc141
Bach2	Bmp4	Eif3k	Hoxb4	Ccdc155
Bach2os	Bmp5	Eif4e2	Hoxb5	Ccdc160
Bahcc1	Bmp7	Eif4g3	Hoxb5os	Ccdc18
Bai1	Bmper	Elac2	Hoxb6	Ccdc50
Baiap2l1	Bmpr1a	Eldr	Hoxb7	Ccdc73
Banf1	Bmpr2	Elmo1	Hoxb9	Ccdc8
Banp	Bnc2	Elmsan1	Hoxc8	Ccdc92
Bard1	Bnip3	Endog	Hoxd1	Ccm2l
Bax	Boc	Eno2	Hoxd3	Ccnb1ip1
Bbx	Boll	Entpd3	Hoxd8	Ccnd2
Bcar1	Bora	Eogt	Hoxd9	Ccne1
Bcas1	Bpnt1	Erbb2ip	Hrk	Ccpg1
Bcas3	Brca1	Ern1	Hs3st3a1	Cd151
Bckdha	Brca2	Esrp1	Hsp90aa1	Cd248
Bckdhb	Bsg	Etfb	Hspa12b	Cd24a
Bcl2	Bsn	Etv4	Hspb2	Cd274
Bcl2l1	Bst2	Exph5	Hsph1	Cd276
Bcl2l11	Btbd1	Extl3	Hyi	Cd34
Bcl2l14	Btbd11	Eya1	Idua	Cd36
Bcl2l2	Btbd17	Eya4	Ier5l	Cd37
Bcl3	Btbd19	F2rl1	Ifngr2	Cd38
Bcl6b	Bub1b	Fam162a	Igf2bp2	Cd3eap
Bcl9	C1galt1	Fam198b	Igfbp4	Cd40
Bcl9l	C1s1	Fam199x	Iglon5	Cd44
Bcorl1	C3	Fam210b	Igsf1	Cd47
Bcs1l	CN725425	Fam26e	Ikzf3	Cd55
Bdh1	Cables1	Fam46a	Il17b	Cd68
Bdh2	Cachd1	Fam63b	Inhbe	Cd72
Bend4	Cacna1a	Fam83h	Ino80	Cd82
Bex2	Cacna2d1	Fam89a	Inpp5f	Cd9
Bhlhe41	Cacnb1	Fam96a	Ism1	Cd97
Bicc1	Cacybp	Fam96b	Itga9	Cd99l2
Bin1	Cadm1	Fat1	Itm2a	Cdc42ep1
Birc5	Cadps	Fbxo6	Itm2c	Cdc42ep5
Birc6	Calb2	Fdxr	Itsn2	Cdc5l
Blnk	Calcrl	Fer1l6	Jakmip1	Cdc7
Bmp1	Cald1	Fez1	Jarid2	Cdca2
Bmp2	Calml4	Fgf16	Jdp2	Cdcp1
Bmp5	Camk1d	Fh1	Jph2	Cdh10
Bmp7	Camk1g	Fig4	Kank2	Cdh11
Bmper	Camk2b	Firre	Kcnc3	Cdh13
Bmpr1a	Camk2d	Fkbp11	Kcnq5	Cdh2
Bmpr2	Camkv	Fndc3b	Kcns3	Cdh24
Bnc1	Cap2	Fntb	Kctd18	Cdh6
Bnc2	Capn2	Fos	Kif11	Cdk14
Bnip2	Capn3	Foxd4	Kif13b	Cdk2ap2
Bnip3	Capn5	Foxk1	Kif18a	Cdkn1c
Bok	Capn6	Foxn3	Kif20b	Cdo1
Bola1	Caps2	Foxo6	Kmt2c	Cdon
Bola2	Capsl	Foxp2	Kntc1	Cdt1
Boll	Car14	Frs2	Krt17	Cdx2
Bora	Car2	Frs3	L3mbtl2	Cdyl2
Braf	Car3	Ftl2	Lama4	Celf2
Brca2	Car4	Fut1	Lbx1	Celf4
Brip1	Card6	Fut11	Ldlrad4	Cenpm
Brwd3	Carhsp1	Gabarapl2	Lefty1	Cenpp
Bst2	Cars2	Gabre	Lefty2	Cenpv
Btbd11	Casc5	Gadd45gip1	Letmd1	Cep131
Btbd17	Cask	Gap43	Lgi2	Cep41
Btbd19	Casp3	Gatb	Lima1	Cep55
Btbd3	Casp6	Gbp11	Lmod1	Cep57l1
Btbd7	Casq1	Gbp6	Lmtk2	Cer1
Btnl7-ps	Casz1	Gbx2	Lor	Cers2
Bub1b	Catip	Gcat	Lpar3	Cers4
C1galt1	Cbfa2t2	Gcc2	Lrp10	Cfc1
C1s1	Cblb	Gckr	Lrp11	Cfh
C3	Cbs	Ggt1	Lsp1	Cgn
C8b	Cbx1	Gins1	Ltbp3	Cgnl1
CN725425	Cbx4	Gkap1	Lxn	Chchd10
Cacfd1	Cbx6	Gltscr1	Ly75	Chchd4
Cachd1	Cbx7	Glyctk	Lyrm1	Chd7
Cacna1a	Ccdc114	Gmip	Madd	Chek1
Cacna1b	Ccdc115	Gnat2	Man1a	Chek2
Cacna1c	Ccdc116	Gopc	Map2k6	Chga
Cacna2d1	Ccdc130	Gpank1	Map7	Chpt1
Cacnb1	Ccdc132	Gpc4	Mapk8ip1	Chrna9
Cacybp	Ccdc136	Gpr160	Marcksl1	Chrnb1
Cadps	Ccdc141	Gpr173	Mb21d2	Chst1
Calb2	Ccdc155	Gpr56	Mcf2l	Chst10
Calcoco2	Ccdc160	Gpx1	Mcoln1	Chst15
Calcrl	Ccdc18	Grb10	Mef2c	Chst7
Cald1	Ccdc36	Grhpr	Meg3	Chsy1
Calml4	Ccdc50	Grin1os	Meox1	Chsy3
Camk1g	Ccdc66	Grina	Mettl3	Chtf18
Camk2b	Ccdc73	Gsc	Mfap2	Cisd3
Camk2d	Ccdc8	Gsg2	Mfge8	Cited1
Camkv	Ccdc80	Gstm4	Mfsd6	Cited2
Cand2	Ccdc92	Gstp1	Mga	Ckmt1
Cap2	Ccm2l	Gucy2g	Mgat1	Clca4
Capn2	Ccnb1ip1	Gxylt1	Mia	Clcn4-2
Capn3	Ccnd2	H2-Q4	Micu2	Clcn5
Capn5	Ccne1	H2-T23	Mir291b	Cldn3
Capn6	Ccni	H2-T24	Mir293	Cldn4
Caps2	Ccnt2	H2afx	Mis18bp1	Cldn6
Capsl	Ccp110	Hadha	Mknk1	Cldn7
Car14	Ccpg1	Hat1	Mllt3	Clgn
Car2	Cd151	Hdx	Mmgt2	Clic1
Car3	Cd200	Hebp1	Mmp2	Clic4
Car4	Cd248	Hectd1	Mob3a	Clic5
Card10	Cd24a	Hectd3	Morc3	Clic6
Carhsp1	Cd274	Helz2	Morc4	Clip1
Cars2	Cd276	Herc1	Mov10	Clstn2
Cask	Cd34	Herc3	Mpp2	Clstn3
Casp3	Cd36	Herc6	Mprip	Cltb
Casp8	Cd37	Hhex	Mpzl2	Clu
Casq1	Cd38	Hibadh	Msantd2	Cluh
Casz1	Cd3eap	Hif3a	Msrb3	Cmklr1
Catip	Cd40	Higd1a	Mt1	Cmpk2
Cbfa2t2	Cd44	Hint1	Mt2	Cmtm3
Cbl	Cd47	Hint2	Mtap7d3	Cnksr2
Cblb	Cd55	Hipk2	Mto1	Cnn1
Cbs	Cd59b	Hmbox1	Mtrr	Cnn2
Cbx4	Cd68	Hmgcl	Mxra8	Cnnm2
Cbx5	Cd72	Hmgcr	Mybpc2	Cnot6l
Cbx7	Cd82	Hnf4a	Myh11	Cnpy1
Cby1	Cd9	Hook3	Myl4	Cnr1
Ccbl2	Cd97	Hscb	Myo5c	Cntfr
Ccdc106	Cd99l2	Htatip2	N4bp1	Cntnap2
Ccdc114	Cdc14a	Huwe1	Naaladl1	Cobl
Ccdc115	Cdc37l1	Ice1	Napb	Cobll1
Ccdc116	Cdc42bpg	Ids	Nav2	Col11a1
Ccdc120	Cdc42ep1	Ifi35	Ncl	Col11a2
Ccdc141	Cdc42ep5	Ifit3	Ncoa1	Col12a1
Ccdc155	Cdc5l	Ifitm2	Ncoa3	Col17a1
Ccdc160	Cdc7	Ift57	Ndn	Col22a1
Ccdc18	Cdca2	Igfals	Ndnf	Col23a1
Ccdc28a	Cdcp1	Iigp1	Neat1	Col26a1
Ccdc3	Cdh10	Il27ra	Net1	Col2a1
Ccdc38	Cdh11	Il33	Neurod1	Col4a1
Ccdc50	Cdh13	Il34	Nfe2l2	Col4a2
Ccdc6	Cdh2	Impdh2	Nfil3	Col4a5
Ccdc64	Cdh24	Ino80dos	Nfix	Col5a1
Ccdc73	Cdh6	Irf3	Nfkbie	Col5a3
Ccdc8	Cdk14	Irs4	Nfya	Col6a3
Ccdc85c	Cdk2ap2	Isg20	Ngfrap1	Col6a4
Ccdc92	Cdkl2	Isyna1	Nkx2-5	Col7a1
Ccl2	Cdkn1c	Itgav	Nkx2-9	Col8a2
Ccm2l	Cdo1	Jak3	Nkx3-1	Col9a2
Ccnb1ip1	Cdon	Jmjd1c	Nkx6-3	Colec12
Ccnd2	Cds1	Jph1	Noc3l	Commd4
Ccnd3	Cdt1	Kantr	Nol8	Coprs
Ccne1	Cdx2	Kcnab3	Notch4	Coro1a
Ccnf	Cdyl2	Kcnj5	Npnt	Coro2a
Ccpg1	Celf2	Kcnn1	Nptx2	Coro2b
Cd109	Celf4	Kctd12b	Nr2f6	Cpd
Cd151	Celf5	Kdm5a	Nrg1	Cpeb2
Cd1d1	Celsr3	Kif1a	Nrn1	Cplx1
Cd209c	Cenpi	Kif1b	Nrtn	Cplx2
Cd248	Cenpm	Kif21a	Nsg1	Cpm
Cd24a	Cenpp	Kifc1	Nudt10	Cpne5
Cd274	Cenpv	Klhl23	Nudt13	Cpsf4l
Cd276	Cep131	Klhl24	Nufip2	Cpt1a
Cd34	Cep192	Klhl28	Nxn	Cpxm2
Cd36	Cep290	Klhl3	Oas2	Crabp1
Cd37	Cep41	Klhl8	Oas3	Crb2
Cd38	Cep55	Klk11	Oat	Creb3
Cd3eap	Cep57l1	Kmt2a	Olfm1	Creb3l2
Cd40	Cep85l	Kmt2e	Olfml3	Crim1
Cd44	Cer1	Ktn1	Osr1	Crnde
Cd47	Cers2	Lad1	Oxct1	Crot
Cd55	Cers4	Lama2	Palb2	Crtac1
Cd59a	Cfc1	Lama5	Parvg	Crtc3
Cd68	Cfh	Lamb3	Pbx2	Cryab
Cd72	Cgn	Lamtor2	Pcbd1	Cryl1
Cd80	Cgnl1	Lamtor4	Pcdh19	Csdc2
Cd82	Chadl	Lancl1	Pcmtd1	Csf1
Cd9	Chchd10	Lancl3	Pcnt	Cspg5
Cd97	Chchd4	Larp4b	Pdgfrb	Csrp1
Cd99l2	Chd5	Larp7	Pdzk1ip1	Ctgf
Cdc42ep1	Chd7	Lars2	Pex2	Cthrc1
Cdc42ep3	Chd9	Lats1	Pfkfb2	Ctnnd2
Cdc42ep5	Chek1	Lck	Pfkm	Ctsa
Cdc42se1	Chek2	Lcmt2	Pga5	Ctsc
Cdc45	Chga	Lcor	Pgam2	Ctso
Cdc5l	Chordc1	Ldhc	Pif1	Cttn
Cdc7	Chpt1	Lgals9	Pigp	Ctxn1
Cdca2	Chrna9	Lhfpl4	Pla2g4c	Cuedc1
Cdca3	Chrnb1	Lhx1os	Pla2g7	Cul7
Cdcp1	Chst1	Lims1	Plac8	Cul9
Cdh1	Chst10	Lipg	Plcb4	Cux2
Cdh10	Chst14	Lmbrd2	Plcl2	Cxadr
Cdh11	Chst15	Lmnb2	Pld2	Cxcl1
Cdh13	Chst2	Lnpep	Plekha7	Cxcr4
Cdh2	Chst7	Lpl	Plekhg5	Cxx1a
Cdh24	Chsy1	Lrp6	Plgrkt	Cxx1b
Cdh6	Chsy3	Lrrc4	Plk5	Cxx1c
Cdhr1	Chtf18	Lrrc48	Plp1	Cxxc4
Cdk14	Ciart	Lrrc58	Pmepa1	Cyct
Cdk2ap2	Cipc	Lrrc8e	Pnma2	Cyfip2
Cdkl1	Cirbp	Lrrk2	Pnpla7	Cyp1b1
Cdkl5	Cisd3	Lrrn2	Podxl2	Cyp26a1
Cdkn1c	Cit	Lsm4	Pole	Cyp2b23
Cdkn2b	Cited1	Lsm5	Popdc2	Cyp4f39
Cdo1	Cited2	Lyplal1	Pou2f2	Cyp51
Cdon	Ckmt1	Lysmd2	Ppm1l	Cyr61
Cdpf1	Clca4	M1ap	Ppm1n	Cysltr1
Cdt1	Clcn2	Maats1	Ppp2cb	D1Pas1
Cdx2	Clcn4-2	Maats1os	Ppp3ca	Daam1
Cdyl2	Clcn5	Macc1	Prdx4	Daam2
Cebpb	Clcn7	Macrod2	Prkcd	Dab2
Cebpzos	Cldn11	Madcam1	Prkg1	Dach1
Celf2	Cldn3	Mafk	Prmt2	Dact1
Celf4	Cldn4	Mageb4	Prodh	Dact2
Cemip	Cldn6	Magi2	Prpf3	Dapp1
Cenpm	Cldn7	Malat1	Prr7	Dars2
Cenpp	Clgn	Maml1	Prrx2	Dazl
Cenpv	Clic1	Map1b	Psd2	Dbn1
Cep131	Clic4	Map2	Ptch2	Dbx2
Cep170b	Clic5	Map3k2	Ptgs2	Dcbld2
Cep41	Clic6	Map3k7	Ptov1	Dchs1
Cep55	Clip1	Mapk12	Ptpla	Dcn
Cep57l1	Clip2	Mapk4	Ptpn3	Ddah1
Cep85	Clip4	Mapk8	Ptprz1	Ddc
Cer1	Clk1	Marc2	Pttg1	Ddr1
Cers2	Clstn2	March6	Pvrl2	Ddr2
Cers4	Clstn3	March8	Pygo1	Ddt
Cfc1	Cltb	Mb21d1	Rab13	Ddx11
Cfh	Clu	Mbd5	Rab34	Ddx4
Cflar	Cluh	Mboat1	Rab6b	Ddx43
Cgn	Clvs2	Mcm6	Rabggta	Dedd2
Cgnl1	Cmah	Mcmdc2	Rad50	Dennd2c
Chchd10	Cmklr1	Mctp2	Rad54b	Dennd5b
Chchd2	Cmpk2	Med14	Ralgps1	Depdc1b
Chchd3	Cmtm3	Mef2d	Ramp2	Depdc7
Chchd4	Cnbd2	Mettl1	Rasal1	Derl3
Chchd5	Cnksr2	Mex3c	Rasl11b	Dgka
Chchd6	Cnn1	Mgmt	Rassf8	Dgkk
Chd1l	Cnn2	Mgst3	Rbl2	Dhtkd1
Chd3	Cnnm2	Mib2	Rbm12b1	Dhx16
Chd6	Cnnm3	Micall1	Rbm47	Dkc1
Chd7	Cnot6l	Mid2	Rbm5	Dkk1
Chek1	Cnpy1	Mif	Rbms3	Dlc1
Chek2	Cnr1	Miip	Rbpj	Dlg4
Chga	Cntfr	Minos1	Rcn1	Dlgap3
Chmp2b	Cntnap2	Mir22hg	Rcsd1	Dll3
Chpt1	Cobl	Mixl1	Reep5	Dmc1
Chrd	Cobll1	Mllt11	Renbp	Dmd
Chrna9	Col11a1	Mllt4	Rfx1	Dmrt1
Chrnb1	Col11a2	Mmachc	Rgs11	Dmrt3
Chrnb4	Col12a1	Mmp28	Rhobtb1	Dmrtb1
Chst1	Col13a1	Mob1b	Rhobtb2	Dnah10
Chst10	Col17a1	Mobp	Rhog	Dnah8
Chst15	Col1a1	Moxd1	Rif1	Dnaic2
Chst7	Col22a1	Mpst	Rimbp3	Dnajc21
Chsy1	Col23a1	Mpv17l2	Rims3	Dnajc6
Chsy3	Col26a1	Mri1	Rmi1	Dner
Chtf18	Col2a1	Mrpl12	Rmnd1	Dnmt3l
Cisd1	Col3a1	Mrpl17	Rnf138	Dock10
Cisd3	Col4a1	Mrpl28	Rnf157	Dock11
Cish	Col4a2	Mrpl30	Rnf208	Dock4
Cited1	Col4a5	Mrpl34	Robo2	Dock6
Cited2	Col5a1	Mrpl36	Rps6ka2	Dock7
Ckap2	Col5a3	Mrpl4	Rrad	Dock8
Ckmt1	Col6a3	Mrpl42	Rxra	Dpf1
Cks2	Col6a4	Mrpl51	Safb2	Dpp4
Clca4	Col7a1	Mrps12	Sall1	Dpp7
Clca6	Col8a2	Mrps14	Sall3	Dppa2
Clcn4-2	Col9a2	Mrps16	Sall4	Dppa4
Clcn5	Col9a3	Mrps24	Scand1	Dppa5a
Clcnka	Colec12	Mrps31	Scube1	Dpys
Clcnkb	Commd3	Mrps9	Sdc1	Dpysl2
Cldn3	Commd4	Msi1	Sdk2	Dpysl3
Cldn4	Coprs	Msmo1	Sec16a	Dpysl5
Cldn6	Coro1a	Mtfp1	Sepp1	Dsc2
Cldn7	Coro2a	Mtmr11	Sept5	Dscam
Clgn	Coro2b	Mtmr4	Serf1	Dsp
Clic1	Cp	Mtpn	Serpini1	Dtx4
Clic4	Cpd	Mtx3	Setx	Dtymk
Clic5	Cpeb2	Mvb12b	Sfxn5	Dus2
Clic6	Cpeb3	Mycbp2	Sgcb	Dus3l
Clip1	Cplx1	Myeov2	Sgk3	Dusp10
Clpp	Cplx2	Myh3	Sh3bgr	Dusp14
Clstn2	Cpm	N4bp2	Sipa1l3	Dusp22
Clstn3	Cpne2	N4bp3	Sirt1	Dusp26
Cltb	Cpne5	Naa38	Ska3	Dusp27
Clu	Cpsf4l	Naip6	Slc18a1	Dusp4
Cluh	Cpt1a	Nanos1	Slc1a4	Dusp5
Cmc2	Cpxm1	Nat8l	Slc23a1	Dusp6
Cmklr1	Cpxm2	Nbea	Slc23a2	Dusp8
Cmpk2	Cpz	Ncf2	Slc25a33	Dyrk2
Cmtm3	Crabp1	Nckap5los	Slc25a4	Dyrk3
Cmtm7	Crabp2	Ncor2	Slc25a42	Dysf
Cmtm8	Crb2	Ndufa1	Slc27a2	Dzip1l
Cndp2	Creb3	Ndufa10	Slc27a3	E2f1
Cnksr1	Creb3l2	Ndufa11	Slc2a4rg-ps	E2f2
Cnksr2	Crim1	Ndufa7	Slc36a1	E2f5
Cnn1	Crnde	Ndufaf2	Slc39a4	Ebf2
Cnn2	Crot	Ndufaf3	Slc43a1	Ebf4
Cnnm2	Crtac1	Ndufaf5	Slc43a2	Echdc2
Cnot6l	Crtc3	Ndufb10	Slc4a5	Ecm1
Cnot7	Cryab	Ndufb11	Slc8a1	Ecscr
Cnpy1	Cryl1	Ndufb2	Slc9a3r1	Ect2
Cnr1	Csdc2	Ndufb3	Slco4a1	Ednra
Cntfr	Csf1	Ndufb4	Slitrk2	Eed
Cntln	Csnk1e	Ndufb6	Smarca5-ps	Efcab2
Cntnap1	Cspg5	Ndufb8	Smarcad1	Efemp1
Cntnap2	Csrp1	Ndufb9	Smarce1	Efhc2
Coa6	Cst3	Ndufc1	Smim3	Efna1
Cobl	Ctdspl	Ndufs2	Smoc1	Efna4
Cobll1	Ctgf	Ndufs5	Smox	Efna5
Cog4	Cthrc1	Ndufs6	Smpd1	Efnb1
Col11a1	Ctnna2	Ndufs8	Smyd1	Efnb2
Col11a2	Ctnnd2	Ndufv3	Snai2	Efnb3
Col12a1	Ctns	Necab2	Sntb1	Efs
Col17a1	Ctsa	Nespas	Snx6	Egflam
Col22a1	Ctsc	Ngfr	Snx7	Egfr
Col23a1	Ctso	Nid1	Soat2	Egln3
Col26a1	Cttn	Nit2	Sorl1	Eif4e3
Col2a1	Cttnbp2	Nktr	Spag4	Elf3
Col4a1	Ctxn1	Nlgn2	Sparcl1	Elovl1
Col4a2	Cuedc1	Nlrp14	Spata24	Emb
Col4a3	Cul7	Nme6	Spata31d1b	Eml1
Col4a4	Cul9	Nmnat3	Spen	Emp1
Col4a5	Cux2	Noc4l	Spsb4	Emp2
Col5a1	Cxadr	Notum	Spta1	Enah
Col5a3	Cxcl1	Notumos	Srf	Endod1
Col6a3	Cxcl12	Nox4	Srgap3	Endov
Col6a4	Cxcr4	Npr1	Sri	Eng
Col6a5	Cxx1a	Nrxn2	Srsf2	Enoph1
Col7a1	Cxx1b	Ntn1	St7	Enox1
Col8a2	Cxx1c	Ntng1	Stk38	Enpp4
Col9a2	Cxxc4	Ntpcr	Stoml1	Eomes
Colec12	Cyb561	Ntrk1	Surf4	Epas1
Commd4	Cyb5r1	Nudt1	Suz12	Epb4.1l3
Coprs	Cyct	Nudt19	Svep1	Epha1
Coq9	Cyfip2	Nup43	Svil	Epha4
Coro1a	Cyp1b1	Nup85	Svip	Epha7
Coro2a	Cyp26a1	Nxf3	Svop	Ephb4
Coro2b	Cyp2b23	Nxpe4	Taf1c	Ephx1
Cotl1	Cyp4f39	Nxph4	Taf4a	Ephx2
Cox14	Cyp51	Oard1	Taf5	Eps8
Cox4i1	Cyr61	Ocln	Tagln2	Erap1
Cox5b	Cysltr1	Oma1	Taok3	Eras
Cox6a1	D1Pas1	Ophn1	Tbc1d24	Erbb2
Cox6c	Daam1	Otud6a	Tbx2	Erbb3
Cox7a1	Daam2	Padi4	Tceal5	Ereg
Cox7b	Dab2	Pank3	Tceal7	Erich2
Cox7c	Dach1	Park7	Tcf7	Erlin1
Cox8a	Dact1	Parp14	Tcfl5	Errfi1
Cpd	Dact2	Parp4	Tert	Esco2
Cpe	Dapk3	Pbrm1	Tfpi	Espl1
Cpeb2	Dapp1	Pbxip1	Tfrc	Espn
Cplx1	Dars2	Pcbp3	Tiam1	Esrrb
Cplx2	Dazl	Pcsk1	Timeless	Etfa
Cpm	Dbn1	Pcyox1l	Tmem132c	Ets1
Cpn1	Dbx2	Pdcd2	Tmem176a	Ets2
Cpne5	Dcbld2	Pde3a	Tmem176b	Etv5
Cpsf3l	Dchs1	Pde6d	Tmem191c	Eva1b
Cpsf4l	Dcn	Pde7a	Tmem255a	Evc
Cpsf6	Ddah1	Pdha2	Tmem82	Evl
Cpt1a	Ddc	Pdpn	Tmem9	Evx1
Cpxm2	Ddias	Pebp1	Tmprss5	Exo1
Crabp1	Ddr1	Pecr	Tnfaip8	Exoc3l
Crb2	Ddr2	Perm1	Tnni1	Exosc5
Creb3	Ddt	Pgam1	Tnnt1	Ext1
Creb3l1	Ddx11	Pgm2	Tnnt2	Eya2
Creb3l2	Ddx20	Pgr	Tnnt3	F2r
Creld2	Ddx4	Phb	Tor1aip2	F3
Crim1	Ddx43	Phf10	Tpd52	F5
Crnde	Dedd2	Phf20l1	Tpp1	Faah
Crot	Dennd2a	Phip	Traf3ip1	Fabp3
Crtac1	Dennd2c	Pias4	Traf4	Fads2
Crtap	Dennd5b	Pik3cb	Trak1	Fads3
Crtc3	Depdc1b	Pim2	Trh	Fads6
Crxos	Depdc7	Pim3	Trim23	Fam101b
Cryab	Deptor	Pitpnm1	Trim6	Fam102b
Cryl1	Derl3	Pla2g16	Trim66	Fam107a
Csad	Des	Plag1	Trip6	Fam107b
Csdc2	Dgka	Plcg1	Tsc22d3	Fam110b
Csf1	Dgkh	Pld6	Tsg101	Fam115a
Csnk1g3	Dgkk	Plec	Tshz2	Fam131c
Cspg5	Dhcr7	Plekha1	Tspan17	Fam160a1
Csrp1	Dhdh	Pltp	Tspan3	Fam163a
Ctcfl	Dhtkd1	Pmf1	Tspyl4	Fam169b
Ctgf	Dhx16	Poc1a	Ttc32	Fam171a1
Cthrc1	Dido1	Pold1	Ttc39b	Fam171a2
Ctnnd1	Disc1	Pole2	Tusc3	Fam178b
Ctnnd2	Dkc1	Polr2e	Twist2	Fam208a
Ctsa	Dkk1	Polr2f	Txndc5	Fam20c
Ctsc	Dlc1	Polr2i	Ubash3b	Fam25c
Ctsf	Dlec1	Porcn	Ube2e1	Fam46b
Ctsh	Dlg4	Pou2f3	Ube2e3	Fam63a
Ctso	Dlgap3	Pou6f1	Ube2r2	Fam65a
Cttn	Dlk1	Ppa2	Ubr5	Fam78a
Ctxn1	Dll3	Ppcdc	Uimc1	Fam81a
Cuedc1	Dmc1	Ppdpf	Unc45b	Fam84b
Cul7	Dmd	Ppef2	Unc93b1	Fam98c
Cul9	Dmrt1	Ppp1r35	Usp44	Fancd2
Cuta	Dmrt3	Ppp4r1l-ps	Vamp4	Farp1
Cux2	Dmrtb1	Praf2	Vamp8	Fastkd1
Cxadr	Dmtn	Prdm8	Vps13d	Fat3
Cxcl1	Dnah10	Prdx1	Vwa8	Fat4
Cxcl11	Dnah17	Prim2	Vwf	Faxc
Cxcl16	Dnah6	Prkab2	Wdr31	Fblim1
Cxcr4	Dnah8	Prkx	Wdr47	Fbn1
Cxx1a	Dnaic2	Prl8a1	Wdr54	Fbn2
Cxx1b	Dnajc21	Prmt3	Wdr62	Fbxo15
Cxx1c	Dnajc6	Prob1	Wdr76	Fbxo2
Cxxc4	Dnase2a	Prokr1	Wdr81	Fbxo44
Cyct	Dnd1	Prrg3	Whamm	Fbxo5
Cyfip2	Dner	Prrg4	Wnt5b	Fcgr2b
Cyp1b1	Dnmt3l	Prrx1	Wsb2	Fcgrt
Cyp26a1	Dock10	Prss12	Wtip	Fcho1
Cyp26c1	Dock11	Prss35	Xaf1	Fermt1
Cyp2b23	Dock4	Prss36	Xylb	Fetub
Cyp2s1	Dock6	Prss50	Zbed5	Fgf10
Cyp4f39	Dock7	Psmb10	Zbtb45	Fgf4
Cyp51	Dock8	Psme4	Zc4h2	Fgf5
Cyr61	Dok1	Psmg1	Zeb2os	Fgf7
Cysltr1	Dok4	Psrc1	Zfand3	Fgf8
Cyth3	Dopey1	Ptar1	Zfhx2	Fgfbp1
Cyyr1	Dopey2	Ptch1	Zfp345	Fgfr2
D1Pas1	Dpf1	Ptges2	Zfp36l3	Fgfr3
Daam1	Dpp4	Ptgr1	Zfp473	Fgfrl1
Daam2	Dpp7	Ptp4a3	Zfp518b	Fgr
Dab1	Dppa2	Ptprf	Zfp583	Fhad1
Dab2	Dppa4	Ptprk	Zfp65	Fhdc1
Dach1	Dppa5a	Ptpru	Zfp654	Fhl1
Dact1	Dpys	Pus1	Zfp655	Fhl2
Dact2	Dpysl2	Pusl1	Zic3	Fhl3
Dalrd3	Dpysl3	Pxmp2	Zmiz2	Fhl4
Dap3	Dpysl5	Qdpr	Zmym3	Fhod3
Dapk1	Drc1	Qser1	Zmym6	Fign
Dapp1	Dsc2	Rabgap1l	Zscan2	Filip1l
Dars	Dscam	Rabif	mt-Rnr1	Fjx1
Dars2	Dsp	Raet1c	mt-Tw	Fkbp5
Dazl	Dtl	Ralgapa1		Fkbp6
Dbi	Dtx1	Rangrf		Flna
Dbn1	Dtx4	Rap2b		Flnb
Dbndd1	Dtymk	Rapgef2		Flnc
Dbx2	Dus2	Rapgef3		Flrt2
Dcaf10	Dus3l	Raph1		Flrt3
Dcbld2	Dusp10	Rarg		Flt1
Dchs1	Dusp14	Rasl10b		Fmn2
Dclk1	Dusp2	Rbm38		Fmnl1
Dclk3	Dusp22	Rbm41		Fmnl2
Dcn	Dusp26	Rcan2		Fmr1nb
Dctpp1	Dusp27	Reck		Fndc3c1
Ddah1	Dusp4	Reln		Fndc4
Ddc	Dusp5	Rere		Folr1
Ddit4	Dusp6	Retsat		Fosl2
Ddr1	Dusp8	Rexo2		Foxa1
Ddr2	Dyrk2	Rfc2		Foxa2
Ddt	Dyrk3	Rfc4		Foxb1
Ddx11	Dysf	Rfc5		Foxc1
Ddx18	Dzip1l	Rfx3		Foxc2
Ddx26b	E2f1	Rfx6		Foxd1
Ddx3x	E2f2	Rgag4		Foxd3
Ddx4	E2f5	Rgmb		Foxj2
Ddx43	E2f6	Rgp1		Foxl2
Ddx58	Ebf2	Rgs16		Foxn4
Ddx59	Ebf3	Rgs2		Foxq1
Ddx60	Ebf4	Rhoq		Fras1
Dedd2	Echdc2	Rhox1		Frem1
Def6	Ecm1	Rims1		Frem2
Dennd2c	Ecscr	Rlbp1		Frmd4b
Dennd5b	Ect2	Rlim		Frmd6
Depdc1b	Edn1	Rnf213		Frrs1
Depdc7	Ednra	Robo3		Frs3os
Derl3	Eed	Rpa1		Fry
Dgka	Eef2k	Rpa2		Frzb
Dgkk	Efcab2	Rpap1		Fsd1
Dhodh	Efemp1	Rpl13a		Fsd1l
Dhtkd1	Efhc2	Rpl14		Fst
Dhx16	Efna1	Rpl27a		Fstl1
Dhx32	Efna4	Rpl31		Fuom
Dkc1	Efna5	Rpl35a		Furin
Dkk1	Efnb1	Rpl36		Fut4
Dkk3	Efnb2	Rpl37		Fut9
Dlc1	Efnb3	Rpl37a		Fxyd6
Dlg4	Efs	Rpl38		Fzd1
Dlgap3	Egflam	Rpl39		Fzd2
Dll1	Egfr	Rpl41		Fzd4
Dll3	Egln3	Rplp1		Fzd6
Dmbx1	Eif4e3	Rplp2		Fzd8
Dmc1	Elavl2	Rpp40		Gab1
Dmd	Elavl3	Rps21		Gab2
Dmpk	Elf3	Rps27l		Gabbr1
Dmrt1	Ell2	Rps29		Gabrp
Dmrt3	Elovl1	Rsad2		Gadd45b
Dmrtb1	Elovl7	Rtn1		Gadd45g
Dnah10	Emb	Rufy2		Gal3st3
Dnah2os	Emilin2	Runx1t1		Galm
Dnah8	Eml1	Sacm1l		Galnt10
Dnaic2	Emp1	Samd1		Galnt14
Dnajc15	Emp2	Samd5		Galnt3
Dnajc21	Enah	Samm50		Galnt6
Dnajc6	Endod1	Sapcd2		Galnt7
Dner	Endov	Scamp1		Galt
Dnmt3b	Eng	Scfd2		Gan
Dnmt3l	Enho	Scn2b		Gareml
Dnph1	Eno3	Scn5a		Garnl3
Dock10	Enoph1	Sdcbp2		Gas2
Dock11	Enox1	Sdhaf1		Gata3
Dock4	Enpp4	Sdhb		Gata4
Dock6	Enthd2	Sdhc		Gata6
Dock7	Eomes	Sec61b		Gbp2
Dock8	Epas1	Sec61g		Gbp3
Dok2	Epb4.1l3	Sema7a		Gbp4
Dpf1	Epg5	Senp5		Gbp7
Dpp4	Epha1	2011-09-01		Gbp9
Dpp7	Epha4	Serinc2		Gca
Dppa2	Epha7	Serpinb8		Gcdh
Dppa4	Ephb4	Sertm1		Gcnt1
Dppa5a	Ephx1	Sesn3		Gcnt2
Dpy30	Ephx2	Setd6		Gdf15
Dpys	Eps8	Sfi1		Gdf3
Dpysl2	Erap1	Sfmbt2		Gdpd5
Dpysl3	Eras	Sft2d2		Gem
Dpysl5	Erbb2	Sgms1		Gemin6
Dsc2	Erbb3	Sgsm3		Gfod1
Dscam	Ereg	Sh3rf2		Gfra2
Dsp	Erich2	Shc1		Ghr
Dtx3l	Erlin1	Shcbp1l		Gid8
Dtx4	Errfi1	Shisa3		Gins3
Dtymk	Esco2	Shoc2		Gja1
Dus2	Espl1	Shpk		Gjb3
Dus3l	Espn	Siglecf		Gjb4
Dusp1	Esrrb	Sipa1l1		Gjb5
Dusp10	Etfa	Sirt5		Glb1
Dusp11	Etnk1	Siva1		Gli2
Dusp12	Ets1	Skap2		Gli3
Dusp14	Ets2	Slc12a2		Glipr2
Dusp22	Etv5	Slc15a1		Gls2
Dusp26	Eva1b	Slc16a10		Glt1d1
Dusp27	Evc	Slc16a4		Gltscr1l
Dusp4	Evl	Slc25a20		Gna15
Dusp5	Evx1	Slc25a28		Gnai1
Dusp6	Exo1	Slc25a39		Gnai2
Dusp8	Exoc3l	Slc25a5		Gnas
Dut	Exoc3l4	Slc26a2		Gnaz
Dvl3	Exosc5	Slc2a8		Gng12
Dync2h1	Ext1	Slc35d3		Gng2
Dynlt3	Eya2	Slc38a3		Gnpda1
Dyrk2	F2r	Slc39a2		Gpa33
Dyrk3	F3	Slc44a5		Gpat2
Dysf	F5	Slc5a4b		Gpc2
Dzip1l	F8a	Slc9a7		Gpc3
E2f1	Faah	Slco3a1		Gpc6
E2f2	Fabp3	Smad1		Gpm6a
E2f5	Fabp5	Smad5		Gpm6b
Ebf2	Fads1	Smpdl3b		Gpr124
Ebf4	Fads2	Snap25		Gpr125
Ech1	Fads3	Snrnp25		Gpr133
Echdc2	Fads6	Snrpc		Gpr63
Ecm1	Fah	Snrpd2		Gprc5b
Ecscr	Fahd2a	Snrpe		Gprc5c
Ecsit	Fam101b	Snrpf		Gpsm1
Ect2	Fam102a	Snrpg		Gpx4
Edem1	Fam102b	Sod1		Gpx8
Edf1	Fam107a	Spaca6		Gramd3
Ednra	Fam107b	Spag9		Grasp
Eed	Fam110b	Spata13		Greb1
Eef1b2	Fam115a	Spire2		Greb1l
Efcab2	Fam129a	Spred3		Grem1
Efemp1	Fam131c	Spty2d1		Grhl1
Efemp2	Fam160a1	Src		Gria3
Efhc2	Fam163a	Srcap		Gria4
Efna1	Fam169a	Srgap1		Grin1
Efna4	Fam169b	Srp9		Grip1
Efna5	Fam171a1	Ssbp4		Grtp1
Efnb1	Fam171a2	Sspo		Gsap
Efnb2	Fam174b	Ssr2		Gsk3b
Efnb3	Fam178b	St6gal2		Gsn
Efs	Fam208a	St6galnac6		Gsta3
Egfl7	Fam20c	St8sia1		Gsta4
Egflam	Fam212a	St8sia6		Gstp2
Egfr	Fam25c	Stag2		Gstt2
Egln3	Fam3a	Stk16		Gtse1
Egr1	Fam46b	Stmn2		Gtsf1
Ei24	Fam63a	Ston1		Gtsf1l
Eif2ak2	Fam65a	Stra13		Gucy1a2
Eif2d	Fam65c	Sugt1		Gulp1
Eif3k	Fam78a	Susd2		H19
Eif4e2	Fam81a	Sycp2l		H2-K1
Eif4e3	Fam84a	Syne2		H2-M5
Eif4g3	Fam84b	Syne3		H2-M6-ps
Elac2	Fam98c	Syngap1		H2-T22
Eldr	Fancd2	Tanc2		H2afj
Elf3	Farp1	Tapbpl		H2afy2
Elmo1	Fastkd1	Tarm1		Haghl
Elmsan1	Fat2	Tbc1d16		Hal
Elovl1	Fat3	Tbc1d9		Halr1
Emb	Fat4	Tbl1x		Hand1
Eml1	Faxc	Tbx3os2		Hand2
Emp1	Fblim1	Tceb2		Hap1
Emp2	Fbln1	Tcf19		Has2
Enah	Fbn1	Tcf7l2		Has2os
Endod1	Fbn2	Tcirg1		Hck
Endog	Fbrsl1	Tdrd3		Hcn2
Endov	Fbxo15	Tdrd9		Hcn4
Eng	Fbxo2	Tdrp		Hdac7
Eno2	Fbxo22	Tesk1		Heg1
Enoph1	Fbxo44	Tex21		Helb
Enox1	Fbxo5	Tex30		Hells
Enpp4	Fbxo7	Tex40		Heph
Entpd3	Fcgr2b	Tgfa		Hexa
Eogt	Fcgrt	Tgfb3		Hexb
Eomes	Fcho1	Tgfbi		Hexim1
Epas1	Fdps	Tha1		Hfm1
Epb4.1l3	Fermt1	Thop1		Hgsnat
Epha1	Fetub	Ticam1		Hibch
Epha4	Fgd1	Tjp1		Hip1
Epha7	Fgf1	Tll1		Hipk3
Ephb4	Fgf10	Tlr2		Hirip3
Ephx1	Fgf13	Tmc4		Hist1h2bc
Ephx2	Fgf4	Tmem107		Hivep1
Eps8	Fgf5	Tmem143		Hivep2
Erap1	Fgf7	Tmem160		Hmces
Eras	Fgf8	Tmem179		Hmcn1
Erbb2	Fgfbp1	Tmem200a		Hmcn2
Erbb2ip	Fgfr1	Tmem231		Hmga2
Erbb3	Fgfr2	Tmem245		Hmgb3
Ereg	Fgfr3	Tmem38b		Hnf1a
Erich2	Fgfr4	Tmem45a		Hormad1
Erlin1	Fgfrl1	Tmem63c		Hormad2
Ern1	Fggy	Tnik		Hoxa1
Errfi1	Fgr	Tnks		Hoxb1
Esco2	Fhad1	Tnrc18		Hoxb2
Espl1	Fhdc1	Tnrc6b		Hoxb3os
Espn	Fhl1	Tomm5		Hoxc13
Esrp1	Fhl2	Tomm7		Hpca
Esrrb	Fhl3	Tpgs1		Hrc
Etfa	Fhl4	Tph1		Hs3st3b1
Etfb	Fhod3	Tppp3		Hs6st2
Ets1	Fign	Trap1		Hsd11b2
Ets2	Filip1l	Trappc13		Hsd17b11
Etv4	Fjx1	Tril		Hsd17b14
Etv5	Fkbp5	Trim14		Hsf2bp
Eva1b	Fkbp6	Trim3		Hspb1
Evc	Fkbp7	Trim30a		Hspb11
Evl	Flcn	Trim34a		Hspbap1
Evx1	Flna	Trim36		Hspe1
Exo1	Flnb	Trp53i11		Hspg2
Exoc3l	Flnc	Trpc1		Hus1b
Exosc5	Flot2	Tspan32		Hydin
Exph5	Flrt2	Ttbk2		Ica1
Ext1	Flrt3	Ttc29		Icam1
Extl3	Flt1	Ttll6		Icosl
Eya1	Fmn1	Tufm		Id1
Eya2	Fmn2	Tulp2		Id3
Eya4	Fmnl1	Txlnb		Ier5
F2r	Fmnl2	Uba1y		Iffo2
F2rl1	Fmr1nb	Uba52		Ifih1
F3	Fnbp1	Uba7		Ifit1
F5	Fndc1	Ubac1		Ifit2
Faah	Fndc3c1	Ube2a		Ifitm7
Fabp3	Fndc4	Ube2c		Ifngr1
Fads2	Folr1	Ube2d1		Igdcc3
Fads3	Fosl2	Ube2ql1		Igdcc4
Fads6	Foxa1	Ube3a		Igf1r
Fam101b	Foxa2	Ubtf		Igf2
Fam102b	Foxb1	Ugcg		Igf2bp3
Fam107a	Foxc1	Uggt2		Igf2os
Fam107b	Foxc2	Uqcr10		Igfbp3
Fam110b	Foxd1	Uqcr11		Igfbp5
Fam115a	Foxd2	Uqcrc1		Igfbp7
Fam131c	Foxd3	Uqcrq		Igsf11
Fam160a1	Foxf1	Use1		Igsf21
Fam162a	Foxj2	Usp24		Igtp
Fam163a	Foxl2	Usp27x		Ikzf2
Fam169b	Foxn4	Usp43		Ikzf4
Fam171a1	Foxo4	Usp47		Il15ra
Fam171a2	Foxq1	Usp6nl		Il17rd
Fam178b	Fras1	Utrn		Il1rl1
Fam198b	Frem1	Uvssa		Ildr1
Fam199x	Frem2	Vamp1		Ilk
Fam208a	Frmd4b	Vegfa		Impa2
Fam20c	Frmd6	Vegfc		Impad1
Fam210b	Frrs1	Vezf1		Ina
Fam25c	Frs3os	Vmn1r53		Inadl
Fam26e	Fry	Vsig2		Inhbb
Fam46a	Frzb	Vwa5b1		Inpp5d
Fam46b	Fsd1	Wdr12		Iqcd
Fam63a	Fsd1l	Wdr5		Iqcg
Fam63b	Fst	Wdr82		Iqsec1
Fam65a	Fstl1	Wfdc2		Irak3
Fam78a	Fuom	Wipf1		Irf1
Fam81a	Furin	Wnk1		Irf2
Fam83h	Fut4	Wrap53		Irf2bpl
Fam84b	Fut9	Xkr4		Irgm1
Fam89a	Fxyd6	Xkr5		Irgm2
Fam96a	Fyn	Xlr3b		Irs1
Fam96b	Fzd1	Xlr3c		Irs2
Fam98c	Fzd2	Xrn1		Irx1
Fancd2	Fzd4	Zbtb20		Irx3
Farp1	Fzd5	Zbtb4		Irx3os
Fastkd1	Fzd6	Zc3h8		Irx5
Fat1	Fzd8	Zcchc10		Isg15
Fat3	Gab1	Zdhhc20		Isl1
Fat4	Gab2	Zfhx3		Isoc2a
Faxc	Gabarapl1	Zfp113		Itga1
Fblim1	Gabbr1	Zfp26		Itga3
Fbn1	Gabrp	Zfp266		Itga8
Fbn2	Gad1	Zfp275		Itgal
Fbxo15	Gadd45b	Zfp280c		Itgam
Fbxo2	Gadd45g	Zfp365		Itgb1
Fbxo44	Gal3st3	Zfp446		Itgb5
Fbxo5	Galm	Zfp592		Itgb7
Fbxo6	Galnt10	Zfp609		Itgb8
Fcgr2b	Galnt14	Zfp644		Itih5
Fcgrt	Galnt16	Zfp697		Itpk1
Fcho1	Galnt3	Zfp865		Itpka
Fdxr	Galnt6	Zfp867		Itpkb
Fer1l6	Galnt7	Zfp871		Itpr2
Fermt1	Galt	Zfpm2		Jade1
Fetub	Gan	Zhx3		Jag1
Fez1	Gareml	Zmynd11		Jak2
Fgf10	Garnl3	Znrd1		Jam2
Fgf16	Gas1	Znrf3		Jun
Fgf4	Gas2	Zswim8		Junos
Fgf5	Gas6	Zw10		Kank1
Fgf7	Gata3	mt-Nd3		Kank3
Fgf8	Gata4			Kank4
Fgfbp1	Gata5			Kat2b
Fgfr2	Gata6			Kat6b
Fgfr3	Gbp2			Kbtbd11
Fgfrl1	Gbp3			Kcnb1
Fgr	Gbp4			Kcnh3
Fh1	Gbp7			Kcnj10
Fhad1	Gbp9			Kcnj12
Fhdc1	Gca			Kcnk5
Fhl1	Gcdh			Kcnmb4
Fhl2	Gclm			Kcnq2
Fhl3	Gcnt1			Kctd10
Fhl4	Gcnt2			Kctd11
Fhod3	Gdf15			Kdelc2
Fig4	Gdf3			Kdelr3
Fign	Gdpd5			Kdm3a
Filip1l	Gem			Kdm4c
Firre	Gemin6			Kdm5b
Fjx1	Gfod1			Kdm6b
Fkbp11	Gfra2			Kdm6bos
Fkbp5	Ggct			Kdr
Fkbp6	Ghr			Khdc3
Flna	Gid8			Khnyn
Flnb	Gigyf2			Kif14
Flnc	Gin1			Kif21b
Flrt2	Gins3			Kif26b
Flrt3	Git2			Kif5a
Flt1	Gja1			Kifc5b
Fmn2	Gjb1			Kirrel
Fmnl1	Gjb3			Kirrel2
Fmnl2	Gjb4			Kirrel3
Fmr1nb	Gjb5			Kit
Fndc3b	Glb1			Kitl
Fndc3c1	Gldc			Klf15
Fndc4	Gli1			Klf2
Fntb	Gli2			Klf3
Folr1	Gli3			Klf4
Fos	Glipr2			Klf5
Fosl2	Glod5			Klf6
Foxa1	Gls2			Klf7
Foxa2	Glt1d1			Klf8
Foxb1	Gltscr1l			Klf9
Foxc1	Gmfg			Klhdc8b
Foxc2	Gna15			Klhl32
Foxd1	Gnai1			Klhl34
Foxd3	Gnai2			Klhl4
Foxd4	Gnao1			Klhl6
Foxj2	Gnas			Kndc1
Foxk1	Gnaz			Krt18
Foxl2	Gnb4			Krt19
Foxn3	Gng12			Krt42
Foxn4	Gng2			Krt7
Foxo6	Gng3			Krt8
Foxp2	Gnpda1			L1td1
Foxq1	Gpa33			L3mbtl3
Fras1	Gpat2			Lace1
Frem1	Gpc1			Lactb2
Frem2	Gpc2			Lama3
Frmd4b	Gpc3			Lamb1
Frmd6	Gpc6			Lap3
Frrs1	Gpm6a			Laptm5
Frs2	Gpm6b			Large
Frs3	Gpr124			Lats2
Frs3os	Gpr125			Lbh
Fry	Gpr133			Lcn2
Frzb	Gpr63			Lcp1
Fsd1	Gprc5b			Lctl
Fsd1l	Gprc5c			Ldhb
Fst	Gpsm1			Ldlr
Fstl1	Gpx3			Lef1
Ftl2	Gpx4			Leprel1
Fuom	Gpx8			Lfng
Furin	Gramd3			Lgals1
Fut1	Grasp			Lgalsl
Fut11	Greb1			Lgr5
Fut4	Greb1l			Lhfp
Fut9	Grem1			Lhfpl2
Fxyd6	Grhl1			Lhx1
Fzd1	Grhl3			Limch1
Fzd2	Gria3			Limd1
Fzd4	Gria4			Limd2
Fzd6	Grin1			Lin28a
Fzd8	Grip1			Lin28b
Gab1	Grsf1			Lin52
Gab2	Grtp1			Lincenc1
Gabarapl2	Gsap			Lipa
Gabbr1	Gse1			Liph
Gabre	Gsk3b			Litaf
Gabrp	Gskip			Lmo2
Gadd45b	Gsn			Lmo4
Gadd45g	Gsta3			Lmx1a
Gadd45gip1	Gsta4			Lmx1b
Gal3st3	Gstm5			Lonrf2
Galm	Gstp2			Lox
Galnt10	Gstt1			Loxl4
Galnt14	Gstt2			Lpar2
Galnt3	Gtf2h1			Lpar4
Galnt6	Gtse1			Lpar6
Galnt7	Gtsf1			Lphn2
Galt	Gtsf1l			Lpp
Gan	Gucd1			Lrig1
Gap43	Gucy1a2			Lrig3
Gareml	Gucy1b3			Lrmp
Garnl3	Gulp1			Lrp1
Gas2	Gyg			Lrp2
Gata3	H13			Lrp3
Gata4	H19			Lrp4
Gata6	H2-K1			Lrp8
Gatb	H2-M5			Lrp8os2
Gbp11	H2-M6-ps			Lrr1
Gbp2	H2-T22			Lrrc16b
Gbp3	H2afj			Lrrc2
Gbp4	H2afy2			Lrrc31
Gbp6	Haghl			Lrrc34
Gbp7	Haglr			Lrrc8a
Gbp9	Hal			Lrrc8b
Gbx2	Halr1			Lrrc8c
Gca	Hand1			Lrrfip1
Gcat	Hand2			Lrriq4
Gcc2	Hap1			Lrrk1
Gcdh	Hapln1			Lrrn4
Gckr	Hapln3			Lsr
Gcnt1	Has2			Ltb
Gcnt2	Has2os			Ltbp1
Gdf15	Hck			Ltbp2
Gdf3	Hcn2			Ltbp4
Gdpd5	Hcn4			Ltbr
Gem	Hdac7			Ly6g6d
Gemin6	Hdgfrp3			Ly6g6e
Gfod1	Heg1			Ly6k
Gfra2	Helb			Lyn
Ggt1	Hells			Lypd6
Ghr	Helq			Lypd6b
Gid8	Heph			Lzts2
Gins1	Hexa			Lzts3
Gins3	Hexb			Mael
Gja1	Hexim1			Maf
Gjb3	Hexim2			Mafb
Gjb4	Hey1			Maff
Gjb5	Hfm1			Mageb16
Gkap1	Hgsnat			Maged1
Glb1	Hibch			Maged2
Gli2	Hip1			Magel2
Gli3	Hipk3			Maml2
Glipr2	Hirip3			Maml3
Gls2	Hist1h2bc			Man1c1
Glt1d1	Hist2h2bb			Man2a1
Gltscr1	Hist3h2a			Manba
Gltscr1l	Hivep1			Manea
Glyctk	Hivep2			Maneal
Gmip	Hltf			Map10
Gna15	Hmces			Map2k3
Gnai1	Hmcn1			Map2k3os
Gnai2	Hmcn2			Map3k8
Gnas	Hmga2			Map4k5
Gnat2	Hmgb3			Map6
Gnaz	Hnf1a			Map7d1
Gng12	Hook1			Map7d2
Gng2	Hook2			Mapk1ip1
Gnpda1	Hormad1			Mapkapk2
Gopc	Hormad2			Mapt
Gpa33	Hotairm1			Marcks
Gpank1	Hoxa1			Marveld2
Gpat2	Hoxa2			Masp1
Gpc2	Hoxa3			Mbp
Gpc3	Hoxa5			Mcc
Gpc4	Hoxa9			Mcf2
Gpc6	Hoxaas2			Mcl1
Gpm6a	Hoxaas3			Mcm10
Gpm6b	Hoxb1			Mcm3
Gpr124	Hoxb2			Mcm5
Gpr125	Hoxb3			Mcoln3
Gpr133	Hoxb3os			Mdc1
Gpr160	Hoxb4			Mdk
Gpr173	Hoxb5			Mdm4
Gpr56	Hoxb5os			Mdm4-ps
Gpr63	Hoxb6			Med12l
Gprc5b	Hoxb7			Mef2a
Gprc5c	Hoxb9			Megf6
Gpsm1	Hoxc13			Megf9
Gpx1	Hoxc8			Meis1
Gpx4	Hoxd1			Meis2
Gpx8	Hoxd3			Meis3
Gramd3	Hoxd8			Mest
Grasp	Hoxd9			Mettl7a1
Grb10	Hpca			Mettl9
Greb1	Hrc			Mex3a
Greb1l	Hrk			Mex3b
Grem1	Hs3st3a1			Mfap3l
Grhl1	Hs3st3b1			Mfap4
Grhpr	Hs6st2			Mfhas1
Gria3	Hsd11b2			Mfng
Gria4	Hsd17b11			Mgp
Grin1	Hsd17b14			Mib1
Grin1os	Hsf2bp			Mid1
Grina	Hsp90aa1			Mid1ip1
Grip1	Hspa12b			Mif4gd
Grtp1	Hspb1			Mitf
Gsap	Hspb11			Mkl2
Gsc	Hspb2			Mkrn1
Gsg2	Hspbap1			Mks1
Gsk3b	Hspe1			Mlh3
Gsn	Hspg2			Mllt6
Gsta3	Hsph1			Mlxipl
Gsta4	Hus1b			Mmd
Gstm4	Hydin			Mmp14
Gstp1	Hyi			Mmp15
Gstp2	Ica1			Mmp25
Gstt2	Icam1			Mmp3
Gtse1	Icosl			Mmp9
Gtsf1	Id1			Mmrn2
Gtsf1l	Id3			Mn1
Gucy1a2	Idua			Mnd1
Gucy2g	Ier5			Mnx1
Gulp1	Ier5l			Mob3c
Gxylt1	Iffo2			Mogat2
H19	Ifih1			Mok
H2-K1	Ifit1			Morc1
H2-M5	Ifit2			Mospd1
H2-M6-ps	Ifitm7			Mov10l1
H2-Q4	Ifngr1			Mpc1
H2-T22	Ifngr2			Mpdz
H2-T23	Igdcc3			Mpped2
H2-T24	Igdcc4			Mpv17l
H2afj	Igf1r			Mras
H2afx	Igf2			Mrc2
H2afy2	Igf2bp2			Mreg
Hadha	Igf2bp3			Mrm1
Haghl	Igf2os			Mrpl15
Hal	Igfbp3			Mrpl18
Halr1	Igfbp4			Ms4a4d
Hand1	Igfbp5			Msc
Hand2	Igfbp7			Msh6
Hap1	Iglon5			Msl1
Has2	Igsf1			Msn
Has2os	Igsf11			Msrb2
Hat1	Igsf21			Msx1
Hck	Igtp			Msx2
Hcn2	Ikzf2			Mterf3
Hcn4	Ikzf3			Mtf2
Hdac7	Ikzf4			Mtfr2
Hdx	Il15ra			Mthfd2l
Hebp1	Il17b			Mtss1l
Hectd1	Il17rd			Mtus1
Hectd3	Il1rl1			Mtus2
Heg1	Ildr1			Muc1
Helb	Ilk			Mum1l1
Hells	Impa2			Mut
Helz2	Impad1			Mx2
Heph	Ina			Mxd3
Herc1	Inadl			Mxd4
Herc3	Inhbb			Myadm
Herc6	Inhbe			Mybl1
Hexa	Ino80			Mybl2
Hexb	Inpp5d			Myc
Hexim1	Inpp5f			Mycl
Hfm1	Iqcd			Myh10
Hgsnat	Iqcg			Myh13
Hhex	Iqsec1			Myh6
Hibadh	Irak3			Myh7
Hibch	Irf1			Myh7b
Hif3a	Irf2			Myh9
Higd1a	Irf2bpl			Myl12a
Hint1	Irgm1			Myl3
Hint2	Irgm2			Myl9
Hip1	Irs1			Mylpf
Hipk2	Irs2			Myo15b
Hipk3	Irx1			Myo18b
Hirip3	Irx3			Myo1a
Hist1h2bc	Irx3os			Myo1c
Hivep1	Irx5			Myo1f
Hivep2	Isg15			Myo1g
Hmbox1	Isl1			Myo1h
Hmces	Ism1			Myo5b
Hmcn1	Isoc2a			Myocd
Hmcn2	Itga1			Naa11
Hmga2	Itga3			Nab1
Hmgb3	Itga8			Nab2
Hmgcl	Itga9			Nabp1
Hmgcr	Itgal			Nagpa
Hnf1a	Itgam			Nanog
Hnf4a	Itgb1			Napepld
Hook3	Itgb5			Naprt
Hormad1	Itgb7			Napsa
Hormad2	Itgb8			Ncald
Hoxa1	Itih5			Nck2
Hoxb1	Itm2a			Nckap1l
Hoxb2	Itm2c			Nckap5l
Hoxb3os	Itpk1			Ncs1
Hoxc13	Itpka			Ndrg2
Hpca	Itpkb			Ndst1
Hrc	Itpr2			Ndufa4l2
Hs3st3b1	Itsn2			Neb
Hs6st2	Jade1			Nebl
Hscb	Jag1			Necab1
Hsd11b2	Jak2			Nedd9
Hsd17b11	Jakmip1			Nefh
Hsd17b14	Jam2			Neil2
Hsf2bp	Jarid2			Nek2
Hspb1	Jdp2			Nell2
Hspb11	Jph2			Nes
Hspbap1	Jun			Nexn
Hspe1	Junos			Nfatc1
Hspg2	Kank1			Nfatc2ip
Htatip2	Kank2			Nfib
Hus1b	Kank3			Nfic
Huwe1	Kank4			Nfkb1
Hydin	Kat2b			Nfkb2
Ica1	Kat6b			Nfu1
Icam1	Kbtbd11			Nfxl1
Ice1	Kcnb1			Nfyb
Icosl	Kcnc3			Nhsl1
Id1	Kcnh3			Nhsl2
Id3	Kcnj10			Nipal3
Ids	Kcnj12			Nkd1
Ier5	Kcnk5			Nkx1-2
Iffo2	Kcnmb4			Nkx6-1
Ifi35	Kcnq2			Nkx6-2
Ifih1	Kcnq5			Nlrp1a
Ifit1	Kcns3			Nlrp4a
Ifit2	Kctd10			Nlrp4f
Ifit3	Kctd11			Nmnat2
Ifitm2	Kctd18			Nnat
Ifitm7	Kdelc2			Nog
Ifngr1	Kdelr3			Nol6
Ift57	Kdm3a			Nop10
Igdcc3	Kdm4c			Nos1
Igdcc4	Kdm5b			Nos3
Igf1r	Kdm6b			Notch2
Igf2	Kdm6bos			Notch3
Igf2bp3	Kdr			Nova2
Igf2os	Khdc3			Noxred1
Igfals	Khnyn			Nphp4
Igfbp3	Kif11			Nphs1
Igfbp5	Kif13b			Nphs1os
Igfbp7	Kif14			Npl
Igsf11	Kif18a			Nqo1
Igsf21	Kif20b			Nr0b1
Igtp	Kif21b			Nr2f2
Iigp1	Kif26b			Nr5a2
Ikzf2	Kif5a			Nr6a1
Ikzf4	Kifc5b			Nrarp
Il15ra	Kirrel			Nrbp2
Il17rd	Kirrel2			Nrcam
Il1rl1	Kirrel3			Nrep
Il27ra	Kit			Nrg4
Il33	Kitl			Nrip1
Il34	Klf15			Nrk
Ildr1	Klf2			Nrp1
Ilk	Klf3			Nrp2
Impa2	Klf4			Nrsn2
Impad1	Klf5			Nsmaf
Impdh2	Klf6			Nsmf
Ina	Klf7			Nt5e
Inadl	Klf8			Ntf3
Inhbb	Klf9			Ntm
Ino80dos	Klhdc8b			Ntn3
Inpp5d	Klhl32			Nuak1
Iqcd	Klhl34			Nudt11
Iqcg	Klhl4			Nup62cl
Iqsec1	Klhl6			Nupr1
Irak3	Kmt2c			Nxf7
Irf1	Kndc1			Nxt2
Irf2	Kntc1			Nynrin
Irf2bpl	Krt17			Oas1b
Irf3	Krt18			Oasl2
Irgm1	Krt19			Obsl1
Irgm2	Krt42			Ogfr
Irs1	Krt7			Olfml2a
Irs2	Krt8			Olfr613
Irs4	L1td1			Ooep
Irx1	L3mbtl2			Opn3
Irx3	L3mbtl3			Oprk1
Irx3os	Lace1			Orc1
Irx5	Lactb2			Orc2
Isg15	Lama3			Osbpl10
Isg20	Lama4			Osbpl5
Isl1	Lamb1			Osbpl6
Isoc2a	Lap3			Osmr
Isyna1	Laptm5			Otud7b
Itga1	Large			P2rx7
Itga3	Lats2			Padi2
Itga8	Lbh			Pafah1b2
Itgal	Lbx1			Pafah2
Itgam	Lcn2			Pak1
Itgav	Lcp1			Palld
Itgb1	Lctl			Pam
Itgb5	Ldhb			Papolb
Itgb7	Ldlr			Pappa
Itgb8	Ldlrad4			Papss1
Itih5	Lef1			Pard3b
Itpk1	Lefty1			Pard6b
Itpka	Lefty2			Pard6g
Itpkb	Leprel1			Parm1
Itpr2	Letmd1			Parp1
Jade1	Lfng			Parp10
Jag1	Lgals1			Parp8
Jak2	Lgalsl			Parp9
Jak3	Lgi2			Parva
Jam2	Lgr5			Parvb
Jmjd1c	Lhfp			Patl2
Jph1	Lhfpl2			Pawr
Jun	Lhx1			Pax3
Junos	Lima1			Pax9
Kank1	Limch1			Pbx1
Kank3	Limd1			Pbx3
Kank4	Limd2			Pcbp4
Kantr	Lin28a			Pcdh1
Kat2b	Lin28b			Pcdh18
Kat6b	Lin52			Pcdh7
Kbtbd11	Lincenc1			Pcdh8
Kcnab3	Lipa			Pcdhb22
Kcnb1	Liph			Pcdhga11
Kcnh3	Litaf			Pced1b
Kcnj10	Lmo2			Pcnx
Kcnj12	Lmo4			Pcnxl2
Kcnj5	Lmod1			Pcolce
Kcnk5	Lmtk2			Pcolce2
Kcnmb4	Lmx1a			Pcsk1n
Kcnn1	Lmx1b			Pcsk5
Kcnq2	Lonrf2			Pcsk6
Kctd10	Lor			Pcsk9
Kctd11	Lox			Pcx
Kctd12b	Loxl4			Pcyt1b
Kdelc2	Lpar2			Pdcl2
Kdelr3	Lpar3			Pde10a
Kdm3a	Lpar4			Pde3b
Kdm4c	Lpar6			Pde8a
Kdm5a	Lphn2			Pde9a
Kdm5b	Lpp			Pdgfb
Kdm6b	Lrig1			Pdgfc
Kdm6bos	Lrig3			Pdgfra
Kdr	Lrmp			Pdgfrl
Khdc3	Lrp1			Pdk1
Khnyn	Lrp10			Pdk4
Kif14	Lrp11			Pdlim2
Kif1a	Lrp2			Pdlim3
Kif1b	Lrp3			Pdlim4
Kif21a	Lrp4			Pdlim5
Kif21b	Lrp8			Pdlim7
Kif26b	Lrp8os2			Pdzd2
Kif5a	Lrr1			Pdzd4
Kifc1	Lrrc16b			Pdzrn3
Kifc5b	Lrrc2			Pea15a
Kirrel	Lrrc31			Pecam1
Kirrel2	Lrrc34			Peg10
Kirrel3	Lrrc8a			Peg12
Kit	Lrrc8b			Peg3
Kitl	Lrrc8c			Peli1
Klf15	Lrrfip1			Perp
Klf2	Lrriq4			Pfkfb3
Klf3	Lrrk1			Pfkp
Klf4	Lrrn4			Pgc
Klf5	Lsp1			Pgf
Klf6	Lsr			Phc1
Klf7	Ltb			Phc2
Klf8	Ltbp1			Phf11d
Klf9	Ltbp2			Phf19
Klhdc8b	Ltbp3			Phf2
Klhl23	Ltbp4			Phlda1
Klhl24	Ltbr			Phldb1
Klhl28	Lxn			Phldb2
Klhl3	Ly6g6d			Phlpp2
Klhl32	Ly6g6e			Pianp
Klhl34	Ly6k			Pias2
Klhl4	Ly75			Pid1
Klhl6	Lyn			Piezo2
Klhl8	Lypd6			Pigl
Klk11	Lypd6b			Pik3c2a
Kmt2a	Lyrm1			Pik3ip1
Kmt2e	Lzts2			Pik3r3
Kndc1	Lzts3			Pilra
Krt18	Madd			Pipox
Krt19	Mael			Pitpnc1
Krt42	Maf			Pitx2
Krt7	Mafb			Piwil2
Krt8	Maff			Piwil4
Ktn1	Mageb16			Pkd1l1
L1td1	Maged1			Pkdcc
L3mbtl3	Maged2			Pkia
Lace1	Magel2			Pkn3
Lactb2	Maml2			Pknox2
Lad1	Maml3			Pkp2
Lama2	Man1a			Pkp3
Lama3	Man1c1			Pla2g10
Lama5	Man2a1			Pla2g1b
Lamb1	Manba			Pla2g4a
Lamb3	Manea			Pla2g4e
Lamtor2	Maneal			Pla2g5
Lamtor4	Map10			Plagl2
Lancl1	Map2k3			Plat
Lancl3	Map2k3os			Plaur
Lap3	Map2k6			Plekhb1
Laptm5	Map3k8			Plekhd1
Large	Map4k5			Plekhg2
Larp4b	Map6			Plekhg3
Larp7	Map7			Plekhh2
Lars2	Map7d1			Plekhh3
Lats1	Map7d2			Plekhn1
Lats2	Mapk1ip1			Plekho1
Lbh	Mapk8ip1			Plin2
Lck	Mapkapk2			Plk2
Lcmt2	Mapt			Pls3
Lcn2	Marcks			Plscr3
Lcor	Marcksl1			Plxdc1
Lcp1	Marveld2			Plxdc2
Lctl	Masp1			Plxna2
Ldhb	Mb21d2			Plxna4
Ldhc	Mbp			Plxnb1
Ldlr	Mcc			Plxnd1
Lef1	Mcf2			Pmel
Leprel1	Mcf2l			Pml
Lfng	Mcl1			Pmm1
Lgals1	Mcm10			Pmp22
Lgals9	Mcm3			Pnkd
Lgalsl	Mcm5			Pnldc1
Lgr5	Mcoln1			Pnma5
Lhfp	Mcoln3			Pnpla3
Lhfpl2	Mdc1			Podn
Lhfpl4	Mdk			Podxl
Lhx1	Mdm4			Poglut1
Lhx1os	Mdm4-ps			Pola1
Limch1	Med12l			Poli
Limd1	Mef2a			Polr3gl
Limd2	Mef2c			Polrmt
Lims1	Meg3			Pomt1
Lin28a	Megf6			Pon2
Lin28b	Megf9			Postn
Lin52	Meis1			Pou5f1
Lincenc1	Meis2			Ppcs
Lipa	Meis3			Ppfia4
Lipg	Meox1			Ppfibp1
Liph	Mest			Pphln1
Litaf	Mettl3			Ppip5k1
Lmbrd2	Mettl7a1			Ppm1j
Lmnb2	Mettl9			Ppp1r14c
Lmo2	Mex3a			Ppp1r16b
Lmo4	Mex3b			Ppp2r2b
Lmx1a	Mfap2			Ppp2r3a
Lmx1b	Mfap3l			Ppp4r4
Lnpep	Mfap4			Pqlc1
Lonrf2	Mfge8			Pramef12
Lox	Mfhas1			Pramel1
Loxl4	Mfng			Prdm14
Lpar2	Mfsd6			Prdm16
Lpar4	Mga			Prdm5
Lpar6	Mgat1			Prdm6
Lphn2	Mgp			Prelid2
Lpl	Mia			Prelp
Lpp	Mib1			Prex1
Lrig1	Micu2			Prex2
Lrig3	Mid1			Prickle1
Lrmp	Mid1ip1			Prickle2
Lrp1	Mif4gd			Prkaa2
Lrp2	Mir291b			Prkca
Lrp3	Mir293			Prkce
Lrp4	Mis18bp1			Prkcg
Lrp6	Mitf			Prkch
Lrp8	Mkl2			Prkd1
Lrp8os2	Mknk1			Prkra
Lrr1	Mkrn1			Prmt8
Lrrc16b	Mks1			Prnd
Lrrc2	Mlh3			Prnp
Lrrc31	Mllt3			Prom1
Lrrc34	Mllt6			Pros1
Lrrc4	Mlxipl			Prox1
Lrrc48	Mmd			Prph
Lrrc58	Mmgt2			Prps1
Lrrc8a	Mmp14			Prr13
Lrrc8b	Mmp15			Prr5l
Lrrc8c	Mmp2			Prrg1
Lrrc8e	Mmp25			Prss23
Lrrfip1	Mmp3			Prss23os
Lrriq4	Mmp9			Prss41
Lrrk1	Mmrn2			Prss8
Lrrk2	Mn1			Prtg
Lrrn2	Mnd1			Prune2
Lrrn4	Mnx1			Psca
Lsm4	Mob3a			Psd4
Lsm5	Mob3c			Psg16
Lsr	Mogat2			Psma8
Ltb	Mok			Psmb8
Ltbp1	Morc1			Psme1
Ltbp2	Morc3			Psme2
Ltbp4	Morc4			Ptbp2
Ltbr	Mospd1			Pth1r
Ly6g6d	Mov10			Ptk7
Ly6g6e	Mov10l1			Ptn
Ly6k	Mpc1			Ptpn11
Lyn	Mpdz			Ptpn13
Lypd6	Mpp2			Ptpn14
Lypd6b	Mpped2			Ptpn21
Lyplal1	Mprip			Ptpn9
Lysmd2	Mpv17l			Ptpra
Lzts2	Mpzl2			Ptprd
Lzts3	Mras			Ptprg
M1ap	Mrc2			Ptprm
Maats1	Mreg			Ptprt
Maats1os	Mrm1			Pura
Macc1	Mrpl15			Pxdc1
Macrod2	Mrpl18			Pxdn
Madcam1	Ms4a4d			Pycard
Mael	Msantd2			Rab11fip1
Maf	Msc			Rab11fip4
Mafb	Msh6			Rab15
Maff	Msl1			Rab23
Mafk	Msn			Rab27a
Mageb16	Msrb2			Rab29
Mageb4	Msrb3			Rab36
Maged1	Msx1			Rab37
Maged2	Msx2			Rab38
Magel2	Mt1			Rad1
Magi2	Mt2			Rad51c
Malat1	Mtap7d3			Rad9b
Maml1	Mterf3			Rai1
Maml2	Mtf2			Ranbp17
Maml3	Mtfr2			Rap1gap
Man1c1	Mthfd2l			Rap2c
Man2a1	Mto1			Rarb
Manba	Mtrr			Rasa4
Manea	Mtss1l			Rasef
Maneal	Mtus1			Rasgef1b
Map10	Mtus2			Rasgrp2
Map1b	Muc1			Rasgrp3
Map2	Mum1l1			Rasgrp4
Map2k3	Mut			Rassf2
Map2k3os	Mx2			Rassf3
Map3k2	Mxd3			Rbbp5
Map3k7	Mxd4			Rbm20
Map3k8	Mxra8			Rbm24
Map4k5	Myadm			Rbm44
Map6	Mybl1			Rbms1
Map7d1	Mybl2			Rbmx
Map7d2	Mybpc2			Rbmxl2
Mapk12	Myc			Rbp1
Mapk1ip1	Mycl			Rbpms2
Mapk4	Myh10			Rcbtb2
Mapk8	Myh11			Rcn2
Mapkapk2	Myh13			Rdh10
Mapt	Myh6			Rdm1
Marc2	Myh7			Rdx
March6	Myh7b			Rec114
March8	Myh9			Rec8
Marcks	Myl12a			Reep3
Marveld2	Myl3			Relt
Masp1	Myl4			Rem2
Mb21d1	Myl9			Reps2
Mbd5	Mylpf			Rest
Mboat1	Myo15b			Rex2
Mbp	Myo18b			Rfng
Mcc	Myo1a			Rftn1
Mcf2	Myo1c			Rfx2
Mcl1	Myo1f			Rgl1
Mcm10	Myo1g			Rgma
Mcm3	Myo1h			Rgs12
Mcm5	Myo5b			Rgs22
Mcm6	Myo5c			Rgs3
Mcmdc2	Myocd			Rgs4
Mcoln3	N4bp1			Rgs5
Mctp2	Naa11			Rhbdf1
Mdc1	Naaladl1			Rhob
Mdk	Nab1			Rhobtb3
Mdm4	Nab2			Rhou
Mdm4-ps	Nabp1			Rhov
Med12l	Nagpa			Rhox13
Med14	Nanog			Rhpn2
Mef2a	Napb			Rimbp2
Mef2d	Napepld			Rims4
Megf6	Naprt			Rin1
Megf9	Napsa			Rin3
Meis1	Nav2			Rinl
Meis2	Ncald			Ripk2
Meis3	Nck2			Ripk4
Mest	Nckap1l			Ripply1
Mettl1	Nckap5l			Rita1
Mettl7a1	Ncl			Rmi2
Mettl9	Ncoa1			Rmnd5b
Mex3a	Ncoa3			Rnd3
Mex3b	Ncs1			Rnf103
Mex3c	Ndn			Rnf122
Mfap3l	Ndnf			Rnf125
Mfap4	Ndrg2			Rnf128
Mfhas1	Ndst1			Rnf144a
Mfng	Ndufa4l2			Rnf165
Mgmt	Neat1			Rnf17
Mgp	Neb			Rnf181
Mgst3	Nebl			Rnf19a
Mib1	Necab1			Rnf217
Mib2	Nedd9			Rnf43
Micall1	Nefh			Rock2
Mid1	Neil2			Rogdi
Mid1ip1	Nek2			Ror1
Mid2	Nell2			Ror2
Mif	Nes			Rpe
Mif4gd	Net1			Rpl10l
Miip	Neurod1			Rpl39l
Minos1	Nexn			Rpp25
Mir22hg	Nfatc1			Rprm
Mitf	Nfatc2ip			Rps18-ps3
Mixl1	Nfe2l2			Rps4l
Mkl2	Nfib			Rps6ka3
Mkrn1	Nfic			Rps6kl1
Mks1	Nfil3			Rras
Mlh3	Nfix			Rras2
Mllt11	Nfkb1			Rsph1
Mllt4	Nfkb2			Rspo3
Mllt6	Nfkbie			Rtel1
Mlxipl	Nfu1			Rtkn
Mmachc	Nfxl1			Rtn4rl1
Mmd	Nfya			Rtp4
Mmp14	Nfyb			Rundc3a
Mmp15	Ngfrap1			Runx1
Mmp25	Nhsl1			Ryr1
Mmp28	Nhsl2			S100a10
Mmp3	Nipal3			S100a11
Mmp9	Nkd1			S100a4
Mmrn2	Nkx1-2			Sall2
Mn1	Nkx2-5			Samd14
Mnd1	Nkx2-9			Samd3
Mnx1	Nkx3-1			Samd4
Mob1b	Nkx6-1			Sap30
Mob3c	Nkx6-2			Sarm1
Mobp	Nkx6-3			Satb1
Mogat2	Nlrp1a			Saysd1
Mok	Nlrp4a			Scara3
Morc1	Nlrp4f			Scarf2
Mospd1	Nmnat2			Scd1
Mov10l1	Nnat			Scd2
Moxd1	Noc3l			Scel
Mpc1	Nog			Scn3a
Mpdz	Nol6			Scrn3
Mpped2	Nol8			Sdc2
Mpst	Nop10			Sdc3
Mpv17l	Nos1			Sdf2l1
Mpv17l2	Nos3			Sdk1
Mras	Notch2			Sec11c
Mrc2	Notch3			Sec14l2
Mreg	Notch4			Secisbp2
Mri1	Nova2			Sel1l3
Mrm1	Noxred1			Sema3a
Mrpl12	Nphp4			Sema3b
Mrpl15	Nphs1			Sema3c
Mrpl17	Nphs1os			Sema3d
Mrpl18	Npl			Sema3e
Mrpl28	Npnt			Sema3f
Mrpl30	Nptx2			Sema4a
Mrpl34	Nqo1			Sema4b
Mrpl36	Nr0b1			Sema4c
Mrpl4	Nr2f2			Sema4d
Mrpl42	Nr2f6			Sema5a
Mrpl51	Nr5a2			Sema5b
Mrps12	Nr6a1			Sema6a
Mrps14	Nrarp			Sema6d
Mrps16	Nrbp2			Senp3
Mrps24	Nrcam			Sephs2
Mrps31	Nrep			Sepn1
Mrps9	Nrg1			Sept1
Ms4a4d	Nrg4			Sept4
Msc	Nrip1			Sept6
Msh6	Nrk			Sept8
Msi1	Nrn1			Serinc1
Msl1	Nrp1			Serinc5
Msmo1	Nrp2			Serpina3n
Msn	Nrsn2			Serpinb6c
Msrb2	Nrtn			Serpinb9
Msx1	Nsg1			Serpinb9b
Msx2	Nsmaf			Serpinh1
Mterf3	Nsmf			Sertad2
Mtf2	Nt5e			Sertad4
Mtfp1	Ntf3			Setbp1
Mtfr2	Ntm			Setd7
Mthfd2l	Ntn3			Sfn
Mtmr11	Nuak1			Sfrp4
Mtmr4	Nudt10			Sfxn3
Mtpn	Nudt11			Sgce
Mtss1l	Nudt13			Sgk1
Mtus1	Nufip2			Sgol1
Mtus2	Nup62cl			Sgol2
Mtx3	Nupr1			Sgpl1
Muc1	Nxf7			Sh2b3
Mum1l1	Nxn			Sh2d3c
Mut	Nxt2			Sh3bgrl
Mvb12b	Nynrin			Sh3bp2
Mx2	Oas1b			Sh3bp5
Mxd3	Oas2			Sh3gl2
Mxd4	Oas3			Sh3gl3
Myadm	Oasl2			Sh3glb1
Mybl1	Oat			Sh3pxd2a
Mybl2	Obsl1			Sh3pxd2b
Myc	Ogfr			Sh3rf1
Mycbp2	Olfm1			Sh3tc2
Mycl	Olfml2a			Shb
Myeov2	Olfml3			Shd
Myh10	Olfr613			Shh
Myh13	Ooep			Shisa4
Myh3	Opn3			Shisa7
Myh6	Oprk1			Shmt1
Myh7	Orc1			Shroom2
Myh7b	Orc2			Shroom3
Myh9	Osbpl10			Shroom4
Myl12a	Osbpl5			Sigirr
Myl3	Osbpl6			Sik1
Myl9	Osmr			Sirpa
Mylpf	Osr1			Sirt3
Myo15b	Otud7b			Six1
Myo18b	Oxct1			Six2
Myo1a	P2rx7			Slc10a7
Myo1c	Padi2			Slc11a1
Myo1f	Pafah1b2			Slc12a8
Myo1g	Pafah2			Slc13a5
Myo1h	Pak1			Slc15a3
Myo5b	Palb2			Slc16a1
Myocd	Palld			Slc16a2
N4bp2	Pam			Slc17a9
N4bp3	Papolb			Slc19a2
Naa11	Pappa			Slc1a1
Naa38	Papss1			Slc22a17
Nab1	Pard3b			Slc22a23
Nab2	Pard6b			Slc22a7
Nabp1	Pard6g			Slc25a12
Nagpa	Parm1			Slc25a19
Naip6	Parp1			Slc25a24
Nanog	Parp10			Slc25a30
Nanos1	Parp8			Slc25a31
Napepld	Parp9			Slc25a35
Naprt	Parva			Slc25a36
Napsa	Parvb			Slc28a1
Nat8l	Parvg			Slc29a1
Nbea	Patl2			Slc2a1
Ncald	Pawr			Slc2a3
Ncf2	Pax3			Slc2a5
Nck2	Pax9			Slc30a3
Nckap1l	Pbx1			Slc37a1
Nckap5l	Pbx2			Slc39a14
Nckap5los	Pbx3			Slc39a8
Ncor2	Pcbd1			Slc40a1
Ncs1	Pcbp4			Slc41a1
Ndrg2	Pcdh1			Slc43a3
Ndst1	Pcdh18			Slc44a4
Ndufa1	Pcdh19			Slc47a1
Ndufa10	Pcdh7			Slc47a2
Ndufa11	Pcdh8			Slc4a4
Ndufa4l2	Pcdhb22			Slc4a7
Ndufa7	Pcdhga11			Slc4a8
Ndufaf2	Pced1b			Slc52a3
Ndufaf3	Pcmtd1			Slc5a11
Ndufaf5	Pcnt			Slc5a3
Ndufb10	Pcnx			Slc5a5
Ndufb11	Pcnxl2			Slc6a1
Ndufb2	Pcolce			Slc6a7
Ndufb3	Pcolce2			Slc7a11
Ndufb4	Pcsk1n			Slc8a2
Ndufb6	Pcsk5			Slc9a3r2
Ndufb8	Pcsk6			Slc9b1
Ndufb9	Pcsk9			Slco2a1
Ndufc1	Pcx			Slfn9
Ndufs2	Pcyt1b			Slit1
Ndufs5	Pdcl2			Slit2
Ndufs6	Pde10a			Slit3
Ndufs8	Pde3b			Smad3
Ndufv3	Pde8a			Smad6
Neb	Pde9a			Smad7
Nebl	Pdgfb			Smagp
Necab1	Pdgfc			Smarcal1
Necab2	Pdgfra			Smc1b
Nedd9	Pdgfrb			Smo
Nefh	Pdgfrl			Smoc2
Neil2	Pdk1			Smtnl2
Nek2	Pdk4			Smyd3
Nell2	Pdlim2			Smyd4
Nes	Pdlim3			Snai1
Nespas	Pdlim4			Sned1
Nexn	Pdlim5			Snn
Nfatc1	Pdlim7			Snta1
Nfatc2ip	Pdzd2			Snx33
Nfib	Pdzd4			Soat1
Nfic	Pdzk1ip1			Socs3
Nfkb1	Pdzrn3			Sod2
Nfkb2	Pea15a			Soga1
Nfu1	Pecam1			Sohlh2
Nfxl1	Peg10			Sorbs3
Nfyb	Peg12			Sord
Ngfr	Peg3			Sort1
Nhsl1	Peli1			Sos2
Nhsl2	Perp			Sowahb
Nid1	Pex2			Sox11
Nipal3	Pfkfb2			Sox15
Nit2	Pfkfb3			Sox17
Nkd1	Pfkm			Sox2
Nktr	Pfkp			Sox21
Nkx1-2	Pga5			Sox4
Nkx6-1	Pgam2			Sox6
Nkx6-2	Pgc			Sox9
Nlgn2	Pgf			Sp5
Nlrp14	Phc1			Sp8
Nlrp1a	Phc2			Sparc
Nlrp4a	Phf11d			Spata31d1a
Nlrp4f	Phf19			Spats1
Nme6	Phf2			Spats2l
Nmnat2	Phlda1			Spc24
Nmnat3	Phldb1			Specc1
Nnat	Phldb2			Speg
Noc4l	Phlpp2			Spg20
Nog	Pianp			Spin2c
Nol6	Pias2			Spink3
Nop10	Pid1			Spire1
Nos1	Piezo2			Spn
Nos3	Pif1			Spon1
Notch2	Pigl			Spp1
Notch3	Pigp			Sppl2a
Notum	Pik3c2a			Spred1
Notumos	Pik3ip1			Sprr2a3
Nova2	Pik3r3			Spry1
Nox4	Pilra			Spry4
Noxred1	Pipox			Sptan1
Nphp4	Pitpnc1			Sptb
Nphs1	Pitx2			Sptbn1
Nphs1os	Piwil2			Sptbn4
Npl	Piwil4			Srebf2
Npr1	Pkd1l1			Ssbp2
Nqo1	Pkdcc			Ssbp3
Nr0b1	Pkia			St3gal1
Nr2f2	Pkn3			St3gal5
Nr5a2	Pknox2			St3gal6
Nr6a1	Pkp2			St6gal1
Nrarp	Pkp3			St8sia2
Nrbp2	Pla2g10			St8sia4
Nrcam	Pla2g1b			Stac2
Nrep	Pla2g4a			Stag3
Nrg4	Pla2g4c			Stard10
Nrip1	Pla2g4e			Stard13
Nrk	Pla2g5			Stard4
Nrp1	Pla2g7			Stard8
Nrp2	Plac8			Stat3
Nrsn2	Plagl2			Stat4
Nrxn2	Plat			Stbd1
Nsmaf	Plaur			Steap3
Nsmf	Plcb4			Stk10
Nt5e	Plcl2			Stk26
Ntf3	Pld2			Stk31
Ntm	Plekha7			Stk39
Ntn1	Plekhb1			Stk40
Ntn3	Plekhd1			Stra6
Ntng1	Plekhg2			Stra8
Ntpcr	Plekhg3			Stxbp5
Ntrk1	Plekhg5			Stxbp6
Nuak1	Plekhh2			Sulf1
Nudt1	Plekhh3			Sult4a1
Nudt11	Plekhn1			Sult6b1
Nudt19	Plekho1			Sun1
Nup43	Plgrkt			Susd4
Nup62cl	Plin2			Susd5
Nup85	Plk2			Sv2a
Nupr1	Plk5			Syce1
Nxf3	Plp1			Syce2
Nxf7	Pls3			Sycp2
Nxpe4	Plscr3			Sycp3
Nxph4	Plxdc1			Syde1
Nxt2	Plxdc2			Syk
Nynrin	Plxna2			Syn3
Oard1	Plxna4			Syngr1
Oas1b	Plxnb1			Synpo2l
Oasl2	Plxnd1			Syt13
Obsl1	Pmel			Syt7
Ocln	Pmepa1			Syt9
Ogfr	Pml			T
Olfml2a	Pmm1			Tacstd2
Olfr613	Pmp22			Tada2a
Oma1	Pnkd			Taf7l
Ooep	Pnldc1			Tagln
Ophn1	Pnma2			Tal2
Opn3	Pnma5			Taldo1
Oprk1	Pnpla3			Tank
Orc1	Pnpla7			Tap1
Orc2	Podn			Tap2
Osbpl10	Podxl			Tapbp
Osbpl5	Podxl2			Tax1bp3
Osbpl6	Poglut1			Tbc1d8
Osmr	Pola1			Tbl2
Otud6a	Pole			Tbx1
Otud7b	Poli			Tbx20
P2rx7	Polr3gl			Tbx3
Padi2	Polrmt			Tbx3os1
Padi4	Pomt1			Tcea3
Pafah1b2	Pon2			Tceal8
Pafah2	Popdc2			Tcf12
Pak1	Postn			Tcf15
Palld	Pou2f2			Tcl1
Pam	Pou5f1			Tcp11
Pank3	Ppcs			Tcp11l2
Papolb	Ppfia4			Tdgf1
Pappa	Ppfibp1			Tdh
Papss1	Pphln1			Tdrd12
Pard3b	Ppip5k1			Tdrd7
Pard6b	Ppm1j			Tead1
Pard6g	Ppm1l			Tead2
Park7	Ppm1n			Tead3
Parm1	Ppp1r14c			Tek
Parp1	Ppp1r16b			Tekt1
Parp10	Ppp2cb			Tenc1
Parp14	Ppp2r2b			Terf1
Parp4	Ppp2r3a			Tes
Parp8	Ppp3ca			Tesc
Parp9	Ppp4r4			Tet1
Parva	Pqlc1			Tet2
Parvb	Pramef12			Tet3
Patl2	Pramel1			Tex11
Pawr	Prdm14			Tex14
Pax3	Prdm16			Tex19.1
Pax9	Prdm5			Tfap2c
Pbrm1	Prdm6			Tfb1m
Pbx1	Prdx4			Tfcp2l1
Pbx3	Prelid2			Tfeb
Pbxip1	Prelp			Tgfb1
Pcbp3	Prex1			Tgfb1i1
Pcbp4	Prex2			Tgfb2
Pcdh1	Prickle1			Tgfbr1
Pcdh18	Prickle2			Tgfbr2
Pcdh7	Prkaa2			Tgfbr3
[truncated: 1,263 more rows]
